# Supplementary material for: Spatial evaluation of healthcare accessibility across archipelagic communities of Maluku Province, Indonesia
Source: PLOS Glob Public Health. 2023 Mar 9;3(3):e0001600. doi: 10.1371/journal.pgph.0001600 (PMC10021735; doi:10.1371/journal.pgph.0001600)
Supplement: S1 Table — (XLSX) [file pgph.0001600.s002.xlsx]

## Sheet: S1_Table
	Districts	Population	Residents to Puskesmas by Land	Residents to Hospitals by Land	Residents to Puskesmas by Naval	Residents to Hospitals by Naval
	West Southeast Maluku	123572	107273	89060	16299	34512
	Southeast Maluku	121511	112533	102988	8978	18523
	Central Maluku	425631	411834	386641	13797	38990
	Buru	135238	115982	115982	19256	19256
	Aru Islands	102237	63342	37212	38895	65025
	West Ceram	209856	179359	173637	30497	36219
	East Ceram	137972	125378	94118	12594	43854
	Southwest Maluku	81928	39934	18505	41994	63423
	South Buru	75410	71800	55085	3610	20325
	Ambon	347288	347288	347288	0	0
	Tual	88280	84242	75011	4038	13269
	MALUKU	1848923	1658965	1495527	189958	353396
