# Supplementary material for: Spatial evaluation of healthcare accessibility across archipelagic communities of Maluku Province, Indonesia
Source: PLOS Glob Public Health. 2023 Mar 9;3(3):e0001600. doi: 10.1371/journal.pgph.0001600 (PMC10021735; doi:10.1371/journal.pgph.0001600)
Supplement: S2 Table — (XLSX) [file pgph.0001600.s003.xlsx]

## Sheet: S2_Table
	LAND NETWORK ANALYSIS
	Residents to Puskesmas (CF3)
	Districts	# Puskesmas	# Residents	# Routes	# Routes not found	# Residents unlocated	# Puskesmas unlocated		Districts	Name	Distance (km)
	Buru	10	280	220	60	0	0		Buru	Location 1 - Location 9	5.35849
	South Buru	12	120	110	10	0	0		Buru	Location 2 - Location 9	1.9639
	West Ceram	17	231	148	83	32	3		Buru	Location 4 - Location 6	41.6443
	Central Maluku	33	342	286	56	1	0		Buru	Location 5 - Location 6	42.3776
	Ambon	22	149	149	0	0	0		Buru	Location 6 - Location 9	22.3421
	East Ceram	19	244	188	56	16	1		Buru	Location 7 - Location 6	42.2722
	Tual	15	110	90	20	2	0		Buru	Location 8 - Location 6	42.3746
	Southeast Maluku	18	252	213	39	0	0		Buru	Location 9 - Location 6	42.7046
	Aru Islands	27	153	52	101	16	2		Buru	Location 10 - Location 6	43.4857
	West Southeast Maluku	13	146	104	42	15	0		Buru	Location 11 - Location 6	29.5866
	Southwest Maluku	21	299	216	83	30	2		Buru	Location 12 - Location 6	47.7419
	TOTAL	207	2326	1776	550	112	8		Buru	Location 15 - Location 6	26.8013
									Buru	Location 16 - Location 1	15.2578
					Buru	Location 1 - Location 9	5.35849		Buru	Location 17 - Location 1	13.496
					Buru	Location 2 - Location 9	1.9639		Buru	Location 18 - Location 6	22.5219
					Buru	Location 4 - Location 6	41.6443		Buru	Location 19 - Location 6	19.7746
					Buru	Location 5 - Location 6	42.3776		Buru	Location 20 - Location 6	19.5026
					Buru	Location 6 - Location 9	22.3421		Buru	Location 21 - Location 1	9.32984
					Buru	Location 7 - Location 6	42.2722		Buru	Location 22 - Location 6	18.9668
					Buru	Location 8 - Location 6	42.3746		Buru	Location 23 - Location 1	9.77433
					Buru	Location 9 - Location 6	42.7046		Buru	Location 24 - Location 6	16.8462
					Buru	Location 10 - Location 6	43.4857		Buru	Location 25 - Location 10	20.2181
					Buru	Location 11 - Location 6	29.5866		Buru	Location 26 - Location 10	28.8597
					Buru	Location 12 - Location 6	47.7419		Buru	Location 27 - Location 1	11.6431
					Buru	Location 15 - Location 6	26.8013		Buru	Location 28 - Location 10	18.7474
					Buru	Location 16 - Location 1	15.2578		Buru	Location 29 - Location 6	33.1355
					Buru	Location 17 - Location 1	13.496		Buru	Location 30 - Location 3	82.5977
					Buru	Location 18 - Location 6	22.5219		Buru	Location 31 - Location 1	11.9721
					Buru	Location 19 - Location 6	19.7746		Buru	Location 32 - Location 1	12.7329
					Buru	Location 20 - Location 6	19.5026		Buru	Location 33 - Location 3	79.2584
					Buru	Location 21 - Location 1	9.32984		Buru	Location 34 - Location 3	89.4724
					Buru	Location 22 - Location 6	18.9668		Buru	Location 35 - Location 6	15.176
					Buru	Location 23 - Location 1	9.77433		Buru	Location 36 - Location 6	14.8483
					Buru	Location 24 - Location 6	16.8462		Buru	Location 37 - Location 6	15.8113
					Buru	Location 25 - Location 10	20.2181		Buru	Location 38 - Location 3	88.6873
					Buru	Location 26 - Location 10	28.8597		Buru	Location 39 - Location 3	85.801
					Buru	Location 27 - Location 1	11.6431		Buru	Location 40 - Location 1	16.281
					Buru	Location 28 - Location 10	18.7474		Buru	Location 41 - Location 6	16.0026
					Buru	Location 29 - Location 6	33.1355		Buru	Location 42 - Location 6	15.6295
					Buru	Location 30 - Location 3	82.5977		Buru	Location 43 - Location 6	13.5687
					Buru	Location 31 - Location 1	11.9721		Buru	Location 44 - Location 1	16.2376
					Buru	Location 32 - Location 1	12.7329		Buru	Location 45 - Location 10	3.00475
					Buru	Location 33 - Location 3	79.2584		Buru	Location 46 - Location 3	88.2862
					Buru	Location 34 - Location 3	89.4724		Buru	Location 47 - Location 1	15.0413
					Buru	Location 35 - Location 6	15.176		Buru	Location 48 - Location 10	12.3908
					Buru	Location 36 - Location 6	14.8483		Buru	Location 49 - Location 10	12.0209
					Buru	Location 37 - Location 6	15.8113		Buru	Location 50 - Location 10	13.998
					Buru	Location 38 - Location 3	88.6873		Buru	Location 51 - Location 10	6.30834
					Buru	Location 39 - Location 3	85.801		Buru	Location 52 - Location 6	17.9872
					Buru	Location 40 - Location 1	16.281		Buru	Location 53 - Location 6	13.8373
					Buru	Location 41 - Location 6	16.0026		Buru	Location 54 - Location 1	15.507
					Buru	Location 42 - Location 6	15.6295		Buru	Location 55 - Location 10	2.16163
					Buru	Location 43 - Location 6	13.5687		Buru	Location 56 - Location 6	19.3127
					Buru	Location 44 - Location 1	16.2376		Buru	Location 57 - Location 6	19.4819
					Buru	Location 45 - Location 10	3.00475		Buru	Location 58 - Location 3	69.1288
					Buru	Location 46 - Location 3	88.2862		Buru	Location 59 - Location 3	88.5815
					Buru	Location 47 - Location 1	15.0413		Buru	Location 60 - Location 3	88.9728
					Buru	Location 48 - Location 10	12.3908		Buru	Location 61 - Location 10	1.71953
					Buru	Location 49 - Location 10	12.0209		Buru	Location 62 - Location 10	15.2446
					Buru	Location 50 - Location 10	13.998		Buru	Location 63 - Location 3	89.4563
					Buru	Location 51 - Location 10	6.30834		Buru	Location 64 - Location 6	14.2484
					Buru	Location 52 - Location 6	17.9872		Buru	Location 65 - Location 6	13.021
					Buru	Location 53 - Location 6	13.8373		Buru	Location 66 - Location 3	89.3326
					Buru	Location 54 - Location 1	15.507		Buru	Location 67 - Location 10	18.8022
					Buru	Location 55 - Location 10	2.16163		Buru	Location 68 - Location 6	21.2787
					Buru	Location 56 - Location 6	19.3127		Buru	Location 69 - Location 3	78.0207
					Buru	Location 57 - Location 6	19.4819		Buru	Location 70 - Location 10	19.4415
					Buru	Location 58 - Location 3	69.1288		Buru	Location 71 - Location 3	90.4367
					Buru	Location 59 - Location 3	88.5815		Buru	Location 72 - Location 6	14.2939
					Buru	Location 60 - Location 3	88.9728		Buru	Location 73 - Location 6	14.009
					Buru	Location 61 - Location 10	1.71953		Buru	Location 74 - Location 10	18.6122
					Buru	Location 62 - Location 10	15.2446		Buru	Location 75 - Location 10	1.44819
					Buru	Location 63 - Location 3	89.4563		Buru	Location 76 - Location 3	90.5258
					Buru	Location 64 - Location 6	14.2484		Buru	Location 77 - Location 3	66.5477
					Buru	Location 65 - Location 6	13.021		Buru	Location 78 - Location 10	0.10267
					Buru	Location 66 - Location 3	89.3326		Buru	Location 79 - Location 6	13.4674
					Buru	Location 67 - Location 10	18.8022		Buru	Location 80 - Location 6	13.2999
					Buru	Location 68 - Location 6	21.2787		Buru	Location 81 - Location 6	6.74216
					Buru	Location 69 - Location 3	78.0207		Buru	Location 82 - Location 6	5.68255
					Buru	Location 70 - Location 10	19.4415		Buru	Location 84 - Location 6	14.8166
					Buru	Location 71 - Location 3	90.4367		Buru	Location 85 - Location 10	20.3905
					Buru	Location 72 - Location 6	14.2939		Buru	Location 86 - Location 6	15.93
					Buru	Location 73 - Location 6	14.009		Buru	Location 87 - Location 6	15.9341
					Buru	Location 74 - Location 10	18.6122		Buru	Location 88 - Location 6	15.1893
					Buru	Location 75 - Location 10	1.44819		Buru	Location 89 - Location 10	19.1171
					Buru	Location 76 - Location 3	90.5258		Buru	Location 91 - Location 6	4.72937
					Buru	Location 77 - Location 3	66.5477		Buru	Location 92 - Location 6	16.1204
					Buru	Location 78 - Location 10	0.10267		Buru	Location 93 - Location 6	16.1597
					Buru	Location 79 - Location 6	13.4674		Buru	Location 94 - Location 6	15.3768
					Buru	Location 80 - Location 6	13.2999		Buru	Location 95 - Location 6	25.3249
					Buru	Location 81 - Location 6	6.74216		Buru	Location 96 - Location 6	16.3336
					Buru	Location 82 - Location 6	5.68255		Buru	Location 97 - Location 3	64.8431
					Buru	Location 84 - Location 6	14.8166		Buru	Location 98 - Location 3	64.7879
					Buru	Location 85 - Location 10	20.3905		Buru	Location 99 - Location 6	16.5745
					Buru	Location 86 - Location 6	15.93		Buru	Location 102 - Location 6	7.66361
					Buru	Location 87 - Location 6	15.9341		Buru	Location 103 - Location 6	16.8007
					Buru	Location 88 - Location 6	15.1893		Buru	Location 107 - Location 6	8.39113
					Buru	Location 89 - Location 10	19.1171		Buru	Location 108 - Location 6	8.34222
					Buru	Location 91 - Location 6	4.72937		Buru	Location 109 - Location 6	8.89733
					Buru	Location 92 - Location 6	16.1204		Buru	Location 110 - Location 6	8.57676
					Buru	Location 93 - Location 6	16.1597		Buru	Location 113 - Location 6	1.89418
					Buru	Location 94 - Location 6	15.3768		Buru	Location 115 - Location 6	3.66418
					Buru	Location 95 - Location 6	25.3249		Buru	Location 116 - Location 6	0.750929
					Buru	Location 96 - Location 6	16.3336		Buru	Location 117 - Location 6	5.50914
					Buru	Location 97 - Location 3	64.8431		Buru	Location 118 - Location 6	1.23923
					Buru	Location 98 - Location 3	64.7879		Buru	Location 119 - Location 6	6.84245
					Buru	Location 99 - Location 6	16.5745		Buru	Location 120 - Location 10	8.20556
					Buru	Location 102 - Location 6	7.66361		Buru	Location 121 - Location 6	1.23072
					Buru	Location 103 - Location 6	16.8007		Buru	Location 123 - Location 6	0.362454
					Buru	Location 107 - Location 6	8.39113		Buru	Location 124 - Location 6	5.88414
					Buru	Location 108 - Location 6	8.34222		Buru	Location 126 - Location 6	2.81935
					Buru	Location 109 - Location 6	8.89733		Buru	Location 130 - Location 8	1.36481
					Buru	Location 110 - Location 6	8.57676		Buru	Location 131 - Location 3	69.3102
					Buru	Location 113 - Location 6	1.89418		Buru	Location 132 - Location 3	55.9825
					Buru	Location 115 - Location 6	3.66418		Buru	Location 134 - Location 8	0.299961
					Buru	Location 116 - Location 6	0.750929		Buru	Location 135 - Location 8	3.94078
					Buru	Location 117 - Location 6	5.50914		Buru	Location 136 - Location 8	3.80139
					Buru	Location 118 - Location 6	1.23923		Buru	Location 137 - Location 3	53.1569
					Buru	Location 119 - Location 6	6.84245		Buru	Location 138 - Location 8	45.3746
					Buru	Location 120 - Location 10	8.20556		Buru	Location 139 - Location 8	2.01691
					Buru	Location 121 - Location 6	1.23072		Buru	Location 140 - Location 8	1.64121
					Buru	Location 123 - Location 6	0.362454		Buru	Location 141 - Location 8	44.0728
					Buru	Location 124 - Location 6	5.88414		Buru	Location 142 - Location 3	61.6301
					Buru	Location 126 - Location 6	2.81935		Buru	Location 143 - Location 8	20.1949
					Buru	Location 130 - Location 8	1.36481		Buru	Location 144 - Location 8	39.1735
					Buru	Location 131 - Location 3	69.3102		Buru	Location 145 - Location 8	3.45539
					Buru	Location 132 - Location 3	55.9825		Buru	Location 146 - Location 8	22.1524
					Buru	Location 134 - Location 8	0.299961		Buru	Location 147 - Location 8	20.4017
					Buru	Location 135 - Location 8	3.94078		Buru	Location 148 - Location 8	18.9111
					Buru	Location 136 - Location 8	3.80139		Buru	Location 149 - Location 8	36.6259
					Buru	Location 137 - Location 3	53.1569		Buru	Location 151 - Location 8	18.9139
					Buru	Location 138 - Location 8	45.3746		Buru	Location 152 - Location 8	18.6646
					Buru	Location 139 - Location 8	2.01691		Buru	Location 157 - Location 8	19.0277
					Buru	Location 140 - Location 8	1.64121		Buru	Location 158 - Location 8	18.5027
					Buru	Location 141 - Location 8	44.0728		Buru	Location 159 - Location 8	18.3333
					Buru	Location 142 - Location 3	61.6301		Buru	Location 161 - Location 8	17.9094
					Buru	Location 143 - Location 8	20.1949		Buru	Location 162 - Location 8	20.3572
					Buru	Location 144 - Location 8	39.1735		Buru	Location 168 - Location 8	17.1288
					Buru	Location 145 - Location 8	3.45539		Buru	Location 169 - Location 8	18.4547
					Buru	Location 146 - Location 8	22.1524		Buru	Location 171 - Location 8	16.9629
					Buru	Location 147 - Location 8	20.4017		Buru	Location 173 - Location 8	20.3252
					Buru	Location 148 - Location 8	18.9111		Buru	Location 174 - Location 3	31.3126
					Buru	Location 149 - Location 8	36.6259		Buru	Location 176 - Location 3	26.357
					Buru	Location 151 - Location 8	18.9139		Buru	Location 177 - Location 5	18.1475
					Buru	Location 152 - Location 8	18.6646		Buru	Location 178 - Location 5	17.8644
					Buru	Location 157 - Location 8	19.0277		Buru	Location 179 - Location 5	16.3607
					Buru	Location 158 - Location 8	18.5027		Buru	Location 180 - Location 3	62.9857
					Buru	Location 159 - Location 8	18.3333		Buru	Location 181 - Location 3	22.3769
					Buru	Location 161 - Location 8	17.9094		Buru	Location 182 - Location 5	12.6269
					Buru	Location 162 - Location 8	20.3572		Buru	Location 183 - Location 3	53.0027
					Buru	Location 168 - Location 8	17.1288		Buru	Location 184 - Location 4	11.8008
					Buru	Location 169 - Location 8	18.4547		Buru	Location 186 - Location 5	6.54626
					Buru	Location 171 - Location 8	16.9629		Buru	Location 187 - Location 5	6.22482
					Buru	Location 173 - Location 8	20.3252		Buru	Location 188 - Location 5	5.21219
					Buru	Location 174 - Location 3	31.3126		Buru	Location 190 - Location 5	1.96384
					Buru	Location 176 - Location 3	26.357		Buru	Location 191 - Location 5	3.05968
					Buru	Location 177 - Location 5	18.1475		Buru	Location 192 - Location 5	0.393196
					Buru	Location 178 - Location 5	17.8644		Buru	Location 193 - Location 5	4.68456
					Buru	Location 179 - Location 5	16.3607		Buru	Location 194 - Location 3	46.3342
					Buru	Location 180 - Location 3	62.9857		Buru	Location 196 - Location 4	0.71662
					Buru	Location 181 - Location 3	22.3769		Buru	Location 197 - Location 3	9.74536
					Buru	Location 182 - Location 5	12.6269		Buru	Location 198 - Location 4	0.141646
					Buru	Location 183 - Location 3	53.0027		Buru	Location 201 - Location 3	37.6493
					Buru	Location 184 - Location 4	11.8008		Buru	Location 202 - Location 3	4.03004
					Buru	Location 186 - Location 5	6.54626		Buru	Location 203 - Location 3	3.91178
					Buru	Location 187 - Location 5	6.22482		Buru	Location 204 - Location 3	31.3515
					Buru	Location 188 - Location 5	5.21219		Buru	Location 205 - Location 3	32.5198
					Buru	Location 190 - Location 5	1.96384		Buru	Location 206 - Location 3	35.4019
					Buru	Location 191 - Location 5	3.05968		Buru	Location 207 - Location 3	24.66
					Buru	Location 192 - Location 5	0.393196		Buru	Location 208 - Location 3	33.1902
					Buru	Location 193 - Location 5	4.68456		Buru	Location 209 - Location 3	26.1983
					Buru	Location 194 - Location 3	46.3342		Buru	Location 210 - Location 3	3.66176
					Buru	Location 196 - Location 4	0.71662		Buru	Location 211 - Location 3	5.49028
					Buru	Location 197 - Location 3	9.74536		Buru	Location 212 - Location 3	24.4566
					Buru	Location 198 - Location 4	0.141646		Buru	Location 213 - Location 3	4.21962
					Buru	Location 201 - Location 3	37.6493		Buru	Location 214 - Location 3	26.3895
					Buru	Location 202 - Location 3	4.03004		Buru	Location 216 - Location 3	11.6478
					Buru	Location 203 - Location 3	3.91178		Buru	Location 219 - Location 3	7.25681
					Buru	Location 204 - Location 3	31.3515		Buru	Location 220 - Location 3	1.87851
					Buru	Location 205 - Location 3	32.5198		Buru	Location 222 - Location 4	8.27766
					Buru	Location 206 - Location 3	35.4019		Buru	Location 223 - Location 3	2.27872
					Buru	Location 207 - Location 3	24.66		Buru	Location 225 - Location 3	0.979395
					Buru	Location 208 - Location 3	33.1902		Buru	Location 226 - Location 4	10.1231
					Buru	Location 209 - Location 3	26.1983		Buru	Location 227 - Location 3	6.2842
					Buru	Location 210 - Location 3	3.66176		Buru	Location 228 - Location 3	18.0499
					Buru	Location 211 - Location 3	5.49028		Buru	Location 232 - Location 3	10.8178
					Buru	Location 212 - Location 3	24.4566		Buru	Location 233 - Location 3	8.12033
					Buru	Location 213 - Location 3	4.21962		Buru	Location 234 - Location 4	11.931
					Buru	Location 214 - Location 3	26.3895		Buru	Location 237 - Location 3	50.3209
					Buru	Location 216 - Location 3	11.6478		Buru	Location 239 - Location 3	39.2341
					Buru	Location 219 - Location 3	7.25681		Buru	Location 240 - Location 3	25.2765
					Buru	Location 220 - Location 3	1.87851		Buru	Location 242 - Location 3	12.0023
					Buru	Location 222 - Location 4	8.27766		Buru	Location 245 - Location 3	5.60781
					Buru	Location 223 - Location 3	2.27872		Buru	Location 247 - Location 3	3.74609
					Buru	Location 225 - Location 3	0.979395		Buru	Location 248 - Location 3	0.425039
					Buru	Location 226 - Location 4	10.1231		Buru	Location 251 - Location 3	3.55395
					Buru	Location 227 - Location 3	6.2842		Buru	Location 252 - Location 3	7.04263
					Buru	Location 228 - Location 3	18.0499		Buru	Location 253 - Location 3	8.80339
					Buru	Location 232 - Location 3	10.8178		Buru	Location 256 - Location 5	7.62685
					Buru	Location 233 - Location 3	8.12033		Buru	Location 257 - Location 5	0.829016
					Buru	Location 234 - Location 4	11.931		Buru	Location 258 - Location 5	2.97135
					Buru	Location 237 - Location 3	50.3209		Buru	Location 259 - Location 5	3.01047
					Buru	Location 239 - Location 3	39.2341		Buru	Location 260 - Location 5	6.2557
					Buru	Location 240 - Location 3	25.2765		Buru	Location 261 - Location 5	11.7481
					Buru	Location 242 - Location 3	12.0023		Buru	Location 263 - Location 5	13.395
					Buru	Location 245 - Location 3	5.60781		Buru	Location 264 - Location 5	16.7487
					Buru	Location 247 - Location 3	3.74609		Buru	Location 267 - Location 8	19.1746
					Buru	Location 248 - Location 3	0.425039		Buru	Location 268 - Location 8	21.1542
					Buru	Location 251 - Location 3	3.55395		Buru	Location 269 - Location 8	18.1347
					Buru	Location 252 - Location 3	7.04263		Buru	Location 270 - Location 8	18.7273
					Buru	Location 253 - Location 3	8.80339		Buru	Location 271 - Location 8	19.3208
					Buru	Location 256 - Location 5	7.62685		Buru	Location 272 - Location 10	10.487
					Buru	Location 257 - Location 5	0.829016		Buru	Location 273 - Location 10	20.0404
					Buru	Location 258 - Location 5	2.97135		Buru	Location 274 - Location 9	0.339085
					Buru	Location 259 - Location 5	3.01047		Buru	Location 275 - Location 3	57.3853
					Buru	Location 260 - Location 5	6.2557		Buru	Location 276 - Location 3	70.4597
					Buru	Location 261 - Location 5	11.7481		Buru	Location 277 - Location 3	66.223
					Buru	Location 263 - Location 5	13.395		Buru	Location 278 - Location 6	45.5851
					Buru	Location 264 - Location 5	16.7487		Buru	Location 279 - Location 5	1.68502
					Buru	Location 267 - Location 8	19.1746		Buru	Location 280 - Location 8	20.2517
					Buru	Location 268 - Location 8	21.1542		Average		22.2979
					Buru	Location 269 - Location 8	18.1347		SD		22.5658
					Buru	Location 270 - Location 8	18.7273		Median		16.0615
					Buru	Location 271 - Location 8	19.3208		South Buru	Location 1 - Location 2	0.844205
					Buru	Location 272 - Location 10	10.487		South Buru	Location 2 - Location 7	3.49283
					Buru	Location 273 - Location 10	20.0404		South Buru	Location 3 - Location 2	11.3963
					Buru	Location 274 - Location 9	0.339085		South Buru	Location 4 - Location 7	0.835828
					Buru	Location 275 - Location 3	57.3853		South Buru	Location 5 - Location 7	2.31419
					Buru	Location 276 - Location 3	70.4597		South Buru	Location 6 - Location 7	1.61981
					Buru	Location 277 - Location 3	66.223		South Buru	Location 7 - Location 7	0.337446
					Buru	Location 278 - Location 6	45.5851		South Buru	Location 8 - Location 7	6.01272
					Buru	Location 279 - Location 5	1.68502		South Buru	Location 9 - Location 7	7.1229
					Buru	Location 280 - Location 8	20.2517		South Buru	Location 10 - Location 7	7.13049
					South Buru	Location 1 - Location 2	0.844205		South Buru	Location 11 - Location 3	0.238725
					South Buru	Location 2 - Location 7	3.49283		South Buru	Location 12 - Location 3	2.64403
					South Buru	Location 3 - Location 2	11.3963		South Buru	Location 14 - Location 7	9.73736
					South Buru	Location 4 - Location 7	0.835828		South Buru	Location 16 - Location 7	10.0415
					South Buru	Location 5 - Location 7	2.31419		South Buru	Location 17 - Location 7	7.6133
					South Buru	Location 6 - Location 7	1.61981		South Buru	Location 18 - Location 7	12.7383
					South Buru	Location 7 - Location 7	0.337446		South Buru	Location 19 - Location 7	14.2189
					South Buru	Location 8 - Location 7	6.01272		South Buru	Location 20 - Location 7	13.4869
					South Buru	Location 9 - Location 7	7.1229		South Buru	Location 21 - Location 6	2.30326
					South Buru	Location 10 - Location 7	7.13049		South Buru	Location 22 - Location 6	1.39522
					South Buru	Location 11 - Location 3	0.238725		South Buru	Location 23 - Location 9	5.14693
					South Buru	Location 12 - Location 3	2.64403		South Buru	Location 24 - Location 6	0.182355
					South Buru	Location 14 - Location 7	9.73736		South Buru	Location 25 - Location 9	4.48437
					South Buru	Location 16 - Location 7	10.0415		South Buru	Location 26 - Location 6	2.88056
					South Buru	Location 17 - Location 7	7.6133		South Buru	Location 27 - Location 6	8.11311
					South Buru	Location 18 - Location 7	12.7383		South Buru	Location 28 - Location 6	8.51228
					South Buru	Location 19 - Location 7	14.2189		South Buru	Location 29 - Location 9	0.166205
					South Buru	Location 20 - Location 7	13.4869		South Buru	Location 30 - Location 5	4.62849
					South Buru	Location 21 - Location 6	2.30326		South Buru	Location 31 - Location 9	0.777701
					South Buru	Location 22 - Location 6	1.39522		South Buru	Location 32 - Location 5	1.7752
					South Buru	Location 23 - Location 9	5.14693		South Buru	Location 33 - Location 5	0.644964
					South Buru	Location 24 - Location 6	0.182355		South Buru	Location 34 - Location 9	5.87446
					South Buru	Location 25 - Location 9	4.48437		South Buru	Location 37 - Location 9	7.78352
					South Buru	Location 26 - Location 6	2.88056		South Buru	Location 38 - Location 9	7.99789
					South Buru	Location 27 - Location 6	8.11311		South Buru	Location 39 - Location 5	7.59215
					South Buru	Location 28 - Location 6	8.51228		South Buru	Location 40 - Location 1	24.3755
					South Buru	Location 29 - Location 9	0.166205		South Buru	Location 41 - Location 5	9.29858
					South Buru	Location 30 - Location 5	4.62849		South Buru	Location 42 - Location 7	22.3393
					South Buru	Location 31 - Location 9	0.777701		South Buru	Location 43 - Location 1	22.1609
					South Buru	Location 32 - Location 5	1.7752		South Buru	Location 44 - Location 1	0.117176
					South Buru	Location 33 - Location 5	0.644964		South Buru	Location 45 - Location 1	1.33591
					South Buru	Location 34 - Location 9	5.87446		South Buru	Location 46 - Location 5	14.1276
					South Buru	Location 37 - Location 9	7.78352		South Buru	Location 47 - Location 5	17.6364
					South Buru	Location 38 - Location 9	7.99789		South Buru	Location 48 - Location 1	6.88347
					South Buru	Location 39 - Location 5	7.59215		South Buru	Location 49 - Location 5	22.1029
					South Buru	Location 40 - Location 1	24.3755		South Buru	Location 50 - Location 1	8.34136
					South Buru	Location 41 - Location 5	9.29858		South Buru	Location 51 - Location 1	16.373
					South Buru	Location 42 - Location 7	22.3393		South Buru	Location 52 - Location 5	24.4621
					South Buru	Location 43 - Location 1	22.1609		South Buru	Location 53 - Location 1	39.7293
					South Buru	Location 44 - Location 1	0.117176		South Buru	Location 54 - Location 5	30.2118
					South Buru	Location 45 - Location 1	1.33591		South Buru	Location 55 - Location 5	25.2282
					South Buru	Location 46 - Location 5	14.1276		South Buru	Location 56 - Location 1	9.66269
					South Buru	Location 47 - Location 5	17.6364		South Buru	Location 57 - Location 5	27.5984
					South Buru	Location 48 - Location 1	6.88347		South Buru	Location 58 - Location 1	39.3826
					South Buru	Location 49 - Location 5	22.1029		South Buru	Location 59 - Location 1	37.9403
					South Buru	Location 50 - Location 1	8.34136		South Buru	Location 60 - Location 1	37.5112
					South Buru	Location 51 - Location 1	16.373		South Buru	Location 61 - Location 8	11.4281
					South Buru	Location 52 - Location 5	24.4621		South Buru	Location 62 - Location 8	8.71699
					South Buru	Location 53 - Location 1	39.7293		South Buru	Location 63 - Location 10	0.0647795
					South Buru	Location 54 - Location 5	30.2118		South Buru	Location 65 - Location 8	0.38406
					South Buru	Location 55 - Location 5	25.2282		South Buru	Location 67 - Location 8	0.779116
					South Buru	Location 56 - Location 1	9.66269		South Buru	Location 68 - Location 8	4.56994
					South Buru	Location 57 - Location 5	27.5984		South Buru	Location 69 - Location 8	2.96399
					South Buru	Location 58 - Location 1	39.3826		South Buru	Location 70 - Location 8	5.77018
					South Buru	Location 59 - Location 1	37.9403		South Buru	Location 71 - Location 8	4.14435
					South Buru	Location 60 - Location 1	37.5112		South Buru	Location 72 - Location 8	2.95821
					South Buru	Location 61 - Location 8	11.4281		South Buru	Location 73 - Location 8	8.11706
					South Buru	Location 62 - Location 8	8.71699		South Buru	Location 74 - Location 8	26.068
					South Buru	Location 63 - Location 10	0.0647795		South Buru	Location 75 - Location 8	7.74652
					South Buru	Location 65 - Location 8	0.38406		South Buru	Location 76 - Location 11	55.301
					South Buru	Location 67 - Location 8	0.779116		South Buru	Location 77 - Location 8	19.6999
					South Buru	Location 68 - Location 8	4.56994		South Buru	Location 78 - Location 11	57.2478
					South Buru	Location 69 - Location 8	2.96399		South Buru	Location 79 - Location 11	26.4221
					South Buru	Location 70 - Location 8	5.77018		South Buru	Location 80 - Location 8	13.1429
					South Buru	Location 71 - Location 8	4.14435		South Buru	Location 81 - Location 11	25.5412
					South Buru	Location 72 - Location 8	2.95821		South Buru	Location 82 - Location 11	0.138266
					South Buru	Location 73 - Location 8	8.11706		South Buru	Location 83 - Location 11	0.341617
					South Buru	Location 74 - Location 8	26.068		South Buru	Location 84 - Location 11	30.8513
					South Buru	Location 75 - Location 8	7.74652		South Buru	Location 85 - Location 11	34.2875
					South Buru	Location 76 - Location 11	55.301		South Buru	Location 86 - Location 11	36.7722
					South Buru	Location 77 - Location 8	19.6999		South Buru	Location 90 - Location 12	10.2281
					South Buru	Location 78 - Location 11	57.2478		South Buru	Location 91 - Location 12	0.324268
					South Buru	Location 79 - Location 11	26.4221		South Buru	Location 92 - Location 12	0.779572
					South Buru	Location 80 - Location 8	13.1429		South Buru	Location 93 - Location 12	1.07985
					South Buru	Location 81 - Location 11	25.5412		South Buru	Location 94 - Location 12	6.78497
					South Buru	Location 82 - Location 11	0.138266		South Buru	Location 95 - Location 12	9.7766
					South Buru	Location 83 - Location 11	0.341617		South Buru	Location 96 - Location 4	1.79513
					South Buru	Location 84 - Location 11	30.8513		South Buru	Location 97 - Location 6	30.5167
					South Buru	Location 85 - Location 11	34.2875		South Buru	Location 98 - Location 8	28.0259
					South Buru	Location 86 - Location 11	36.7722		South Buru	Location 99 - Location 8	26.1351
					South Buru	Location 90 - Location 12	10.2281		South Buru	Location 100 - Location 12	19.0295
					South Buru	Location 91 - Location 12	0.324268		South Buru	Location 101 - Location 12	1.37723
					South Buru	Location 92 - Location 12	0.779572		South Buru	Location 102 - Location 5	24.5444
					South Buru	Location 93 - Location 12	1.07985		South Buru	Location 103 - Location 5	0.323788
					South Buru	Location 94 - Location 12	6.78497		South Buru	Location 104 - Location 6	1.8918
					South Buru	Location 95 - Location 12	9.7766		South Buru	Location 105 - Location 7	3.82554
					South Buru	Location 96 - Location 4	1.79513		South Buru	Location 106 - Location 7	1.61617
					South Buru	Location 97 - Location 6	30.5167		South Buru	Location 107 - Location 7	0.738513
					South Buru	Location 98 - Location 8	28.0259		South Buru	Location 108 - Location 7	2.42341
					South Buru	Location 99 - Location 8	26.1351		South Buru	Location 110 - Location 11	53.348
					South Buru	Location 100 - Location 12	19.0295		South Buru	Location 111 - Location 11	30.583
					South Buru	Location 101 - Location 12	1.37723		South Buru	Location 112 - Location 11	37.0429
					South Buru	Location 102 - Location 5	24.5444		South Buru	Location 113 - Location 3	0.0588896
					South Buru	Location 103 - Location 5	0.323788		South Buru	Location 114 - Location 2	11.3179
					South Buru	Location 104 - Location 6	1.8918		South Buru	Location 115 - Location 2	11.2925
					South Buru	Location 105 - Location 7	3.82554		South Buru	Location 116 - Location 2	11.6762
					South Buru	Location 106 - Location 7	1.61617		South Buru	Location 117 - Location 2	1.29654
					South Buru	Location 107 - Location 7	0.738513		South Buru	Location 118 - Location 2	1.29654
					South Buru	Location 108 - Location 7	2.42341		South Buru	Location 119 - Location 2	0.0977078
					South Buru	Location 110 - Location 11	53.348		South Buru	Location 120 - Location 2	2.4083
					South Buru	Location 111 - Location 11	30.583		Average		12.1272
					South Buru	Location 112 - Location 11	37.0429		SD		13.3494
					South Buru	Location 113 - Location 3	0.0588896		Median		7.67991
					South Buru	Location 114 - Location 2	11.3179		West Ceram	Location 1 - Location 6	22.9327
					South Buru	Location 115 - Location 2	11.2925		West Ceram	Location 2 - Location 6	20.5207
					South Buru	Location 116 - Location 2	11.6762		West Ceram	Location 3 - Location 6	9.81021
					South Buru	Location 117 - Location 2	1.29654		West Ceram	Location 4 - Location 6	10.8997
					South Buru	Location 118 - Location 2	1.29654		West Ceram	Location 5 - Location 6	1.2772
					South Buru	Location 119 - Location 2	0.0977078		West Ceram	Location 6 - Location 6	0.373906
					South Buru	Location 120 - Location 2	2.4083		West Ceram	Location 7 - Location 6	8.00865
					West Ceram	Location 1 - Location 6	22.9327		West Ceram	Location 8 - Location 6	9.71924
					West Ceram	Location 2 - Location 6	20.5207		West Ceram	Location 9 - Location 4	24.4261
					West Ceram	Location 3 - Location 6	9.81021		West Ceram	Location 10 - Location 4	39.8355
					West Ceram	Location 4 - Location 6	10.8997		West Ceram	Location 11 - Location 4	43.0119
					West Ceram	Location 5 - Location 6	1.2772		West Ceram	Location 12 - Location 3	16.8431
					West Ceram	Location 6 - Location 6	0.373906		West Ceram	Location 13 - Location 3	27.8257
					West Ceram	Location 7 - Location 6	8.00865		West Ceram	Location 14 - Location 3	8.27313
					West Ceram	Location 8 - Location 6	9.71924		West Ceram	Location 15 - Location 3	11.6975
					West Ceram	Location 9 - Location 4	24.4261		West Ceram	Location 16 - Location 3	12.3793
					West Ceram	Location 10 - Location 4	39.8355		West Ceram	Location 17 - Location 3	6.37373
					West Ceram	Location 11 - Location 4	43.0119		West Ceram	Location 18 - Location 3	18.6349
					West Ceram	Location 12 - Location 3	16.8431		West Ceram	Location 19 - Location 3	19.5163
					West Ceram	Location 13 - Location 3	27.8257		West Ceram	Location 25 - Location 8	14.2347
					West Ceram	Location 14 - Location 3	8.27313		West Ceram	Location 27 - Location 8	11.8974
					West Ceram	Location 15 - Location 3	11.6975		West Ceram	Location 29 - Location 11	2.03462
					West Ceram	Location 16 - Location 3	12.3793		West Ceram	Location 30 - Location 16	4.16995
					West Ceram	Location 17 - Location 3	6.37373		West Ceram	Location 31 - Location 11	1.33559
					West Ceram	Location 18 - Location 3	18.6349		West Ceram	Location 32 - Location 8	7.59441
					West Ceram	Location 19 - Location 3	19.5163		West Ceram	Location 33 - Location 16	3.77957
					West Ceram	Location 25 - Location 8	14.2347		West Ceram	Location 34 - Location 16	2.97327
					West Ceram	Location 27 - Location 8	11.8974		West Ceram	Location 35 - Location 16	2.28618
					West Ceram	Location 29 - Location 11	2.03462		West Ceram	Location 36 - Location 8	5.85034
					West Ceram	Location 30 - Location 16	4.16995		West Ceram	Location 37 - Location 11	0.728067
					West Ceram	Location 31 - Location 11	1.33559		West Ceram	Location 38 - Location 16	1.38728
					West Ceram	Location 32 - Location 8	7.59441		West Ceram	Location 40 - Location 8	3.22387
					West Ceram	Location 33 - Location 16	3.77957		West Ceram	Location 41 - Location 16	0.222695
					West Ceram	Location 34 - Location 16	2.97327		West Ceram	Location 42 - Location 17	9.4936
					West Ceram	Location 35 - Location 16	2.28618		West Ceram	Location 47 - Location 15	0.603042
					West Ceram	Location 36 - Location 8	5.85034		West Ceram	Location 48 - Location 8	0.287037
					West Ceram	Location 37 - Location 11	0.728067		West Ceram	Location 49 - Location 15	0.456545
					West Ceram	Location 38 - Location 16	1.38728		West Ceram	Location 50 - Location 1	0.701341
					West Ceram	Location 40 - Location 8	3.22387		West Ceram	Location 52 - Location 8	2.77959
					West Ceram	Location 41 - Location 16	0.222695		West Ceram	Location 57 - Location 5	1.22147
					West Ceram	Location 42 - Location 17	9.4936		West Ceram	Location 60 - Location 9	3.89688
					West Ceram	Location 47 - Location 15	0.603042		West Ceram	Location 61 - Location 17	16.5603
					West Ceram	Location 48 - Location 8	0.287037		West Ceram	Location 63 - Location 1	6.30027
					West Ceram	Location 49 - Location 15	0.456545		West Ceram	Location 66 - Location 17	17.7711
					West Ceram	Location 50 - Location 1	0.701341		West Ceram	Location 67 - Location 9	6.69213
					West Ceram	Location 52 - Location 8	2.77959		West Ceram	Location 69 - Location 17	19.688
					West Ceram	Location 57 - Location 5	1.22147		West Ceram	Location 70 - Location 1	11.5275
					West Ceram	Location 60 - Location 9	3.89688		West Ceram	Location 71 - Location 9	8.81228
					West Ceram	Location 61 - Location 17	16.5603		West Ceram	Location 72 - Location 9	9.36179
					West Ceram	Location 63 - Location 1	6.30027		West Ceram	Location 73 - Location 9	9.70964
					West Ceram	Location 66 - Location 17	17.7711		West Ceram	Location 76 - Location 17	21.8883
					West Ceram	Location 67 - Location 9	6.69213		West Ceram	Location 77 - Location 7	4.34084
					West Ceram	Location 69 - Location 17	19.688		West Ceram	Location 80 - Location 17	23.7725
					West Ceram	Location 70 - Location 1	11.5275		West Ceram	Location 82 - Location 7	2.25628
					West Ceram	Location 71 - Location 9	8.81228		West Ceram	Location 83 - Location 17	24.5549
					West Ceram	Location 72 - Location 9	9.36179		West Ceram	Location 84 - Location 1	21.4534
					West Ceram	Location 73 - Location 9	9.70964		West Ceram	Location 87 - Location 17	26.0033
					West Ceram	Location 76 - Location 17	21.8883		West Ceram	Location 89 - Location 7	1.1808
					West Ceram	Location 77 - Location 7	4.34084		West Ceram	Location 90 - Location 1	23.4515
					West Ceram	Location 80 - Location 17	23.7725		West Ceram	Location 91 - Location 7	25.9701
					West Ceram	Location 82 - Location 7	2.25628		West Ceram	Location 93 - Location 17	27.1294
					West Ceram	Location 83 - Location 17	24.5549		West Ceram	Location 94 - Location 7	2.3623
					West Ceram	Location 84 - Location 1	21.4534		West Ceram	Location 95 - Location 1	29.2215
					West Ceram	Location 87 - Location 17	26.0033		West Ceram	Location 97 - Location 17	28.6913
					West Ceram	Location 89 - Location 7	1.1808		West Ceram	Location 98 - Location 7	3.76415
					West Ceram	Location 90 - Location 1	23.4515		West Ceram	Location 99 - Location 7	24.534
					West Ceram	Location 91 - Location 7	25.9701		West Ceram	Location 102 - Location 17	31.962
					West Ceram	Location 93 - Location 17	27.1294		West Ceram	Location 106 - Location 7	29.372
					West Ceram	Location 94 - Location 7	2.3623		West Ceram	Location 113 - Location 13	3.84002
					West Ceram	Location 95 - Location 1	29.2215		West Ceram	Location 116 - Location 13	0.258621
					West Ceram	Location 97 - Location 17	28.6913		West Ceram	Location 117 - Location 13	1.44054
					West Ceram	Location 98 - Location 7	3.76415		West Ceram	Location 118 - Location 10	13.5388
					West Ceram	Location 99 - Location 7	24.534		West Ceram	Location 119 - Location 10	19.3333
					West Ceram	Location 102 - Location 17	31.962		West Ceram	Location 120 - Location 13	6.7543
					West Ceram	Location 106 - Location 7	29.372		West Ceram	Location 121 - Location 13	8.02485
					West Ceram	Location 113 - Location 13	3.84002		West Ceram	Location 122 - Location 10	31.9678
					West Ceram	Location 116 - Location 13	0.258621		West Ceram	Location 123 - Location 13	7.89579
					West Ceram	Location 117 - Location 13	1.44054		West Ceram	Location 124 - Location 10	6.77126
					West Ceram	Location 118 - Location 10	13.5388		West Ceram	Location 125 - Location 10	4.04028
					West Ceram	Location 119 - Location 10	19.3333		West Ceram	Location 126 - Location 10	6.9873
					West Ceram	Location 120 - Location 13	6.7543		West Ceram	Location 127 - Location 10	12.8851
					West Ceram	Location 121 - Location 13	8.02485		West Ceram	Location 128 - Location 10	32.793
					West Ceram	Location 122 - Location 10	31.9678		West Ceram	Location 129 - Location 10	11.1937
					West Ceram	Location 123 - Location 13	7.89579		West Ceram	Location 130 - Location 10	6.96299
					West Ceram	Location 124 - Location 10	6.77126		West Ceram	Location 131 - Location 10	10.3228
					West Ceram	Location 125 - Location 10	4.04028		West Ceram	Location 132 - Location 10	1.33599
					West Ceram	Location 126 - Location 10	6.9873		West Ceram	Location 133 - Location 10	26.9344
					West Ceram	Location 127 - Location 10	12.8851		West Ceram	Location 134 - Location 10	20.6662
					West Ceram	Location 128 - Location 10	32.793		West Ceram	Location 135 - Location 7	53.7691
					West Ceram	Location 129 - Location 10	11.1937		West Ceram	Location 136 - Location 10	19.8546
					West Ceram	Location 130 - Location 10	6.96299		West Ceram	Location 137 - Location 10	17.6827
					West Ceram	Location 131 - Location 10	10.3228		West Ceram	Location 138 - Location 10	13.5403
					West Ceram	Location 132 - Location 10	1.33599		West Ceram	Location 139 - Location 10	12.7608
					West Ceram	Location 133 - Location 10	26.9344		West Ceram	Location 140 - Location 10	2.11862
					West Ceram	Location 134 - Location 10	20.6662		West Ceram	Location 141 - Location 10	4.48105
					West Ceram	Location 135 - Location 7	53.7691		West Ceram	Location 146 - Location 10	17.2889
					West Ceram	Location 136 - Location 10	19.8546		West Ceram	Location 147 - Location 3	23.6214
					West Ceram	Location 137 - Location 10	17.6827		West Ceram	Location 148 - Location 10	20.6731
					West Ceram	Location 138 - Location 10	13.5403		West Ceram	Location 149 - Location 3	22.8107
					West Ceram	Location 139 - Location 10	12.7608		West Ceram	Location 150 - Location 10	26.012
					West Ceram	Location 140 - Location 10	2.11862		West Ceram	Location 151 - Location 10	25.6046
					West Ceram	Location 141 - Location 10	4.48105		West Ceram	Location 154 - Location 10	25.7467
					West Ceram	Location 146 - Location 10	17.2889		West Ceram	Location 155 - Location 3	14.7511
					West Ceram	Location 147 - Location 3	23.6214		West Ceram	Location 159 - Location 10	31.7461
					West Ceram	Location 148 - Location 10	20.6731		West Ceram	Location 161 - Location 10	39.2912
					West Ceram	Location 149 - Location 3	22.8107		West Ceram	Location 162 - Location 3	15.2165
					West Ceram	Location 150 - Location 10	26.012		West Ceram	Location 163 - Location 3	28.1768
					West Ceram	Location 151 - Location 10	25.6046		West Ceram	Location 164 - Location 3	12.7438
					West Ceram	Location 154 - Location 10	25.7467		West Ceram	Location 165 - Location 3	10.4229
					West Ceram	Location 155 - Location 3	14.7511		West Ceram	Location 166 - Location 3	19.3986
					West Ceram	Location 159 - Location 10	31.7461		West Ceram	Location 167 - Location 3	1.31746
					West Ceram	Location 161 - Location 10	39.2912		West Ceram	Location 168 - Location 3	2.10505
					West Ceram	Location 162 - Location 3	15.2165		West Ceram	Location 169 - Location 3	1.07788
					West Ceram	Location 163 - Location 3	28.1768		West Ceram	Location 193 - Location 16	0.0668147
					West Ceram	Location 164 - Location 3	12.7438		West Ceram	Location 194 - Location 16	2.61019
					West Ceram	Location 165 - Location 3	10.4229		West Ceram	Location 195 - Location 16	4.16995
					West Ceram	Location 166 - Location 3	19.3986		West Ceram	Location 198 - Location 17	1.06705
					West Ceram	Location 167 - Location 3	1.31746		West Ceram	Location 200 - Location 17	7.48527
					West Ceram	Location 168 - Location 3	2.10505		West Ceram	Location 201 - Location 17	8.31913
					West Ceram	Location 169 - Location 3	1.07788		West Ceram	Location 202 - Location 17	14.3128
					West Ceram	Location 193 - Location 16	0.0668147		West Ceram	Location 203 - Location 17	16.7336
					West Ceram	Location 194 - Location 16	2.61019		West Ceram	Location 204 - Location 17	19.2877
					West Ceram	Location 195 - Location 16	4.16995		West Ceram	Location 205 - Location 10	21.0457
					West Ceram	Location 198 - Location 17	1.06705		West Ceram	Location 206 - Location 10	13.5578
					West Ceram	Location 200 - Location 17	7.48527		West Ceram	Location 207 - Location 10	11.5483
					West Ceram	Location 201 - Location 17	8.31913		West Ceram	Location 208 - Location 10	10.464
					West Ceram	Location 202 - Location 17	14.3128		West Ceram	Location 209 - Location 10	4.25269
					West Ceram	Location 203 - Location 17	16.7336		West Ceram	Location 210 - Location 10	3.86027
					West Ceram	Location 204 - Location 17	19.2877		West Ceram	Location 211 - Location 10	0.761195
					West Ceram	Location 205 - Location 10	21.0457		West Ceram	Location 212 - Location 10	3.98502
					West Ceram	Location 206 - Location 10	13.5578		West Ceram	Location 213 - Location 10	3.20982
					West Ceram	Location 207 - Location 10	11.5483		West Ceram	Location 214 - Location 10	1.29509
					West Ceram	Location 208 - Location 10	10.464		West Ceram	Location 215 - Location 10	1.05977
					West Ceram	Location 209 - Location 10	4.25269		West Ceram	Location 216 - Location 10	1.61234
					West Ceram	Location 210 - Location 10	3.86027		West Ceram	Location 217 - Location 10	3.22756
					West Ceram	Location 211 - Location 10	0.761195		West Ceram	Location 219 - Location 7	7.16898
					West Ceram	Location 212 - Location 10	3.98502		West Ceram	Location 220 - Location 7	6.31393
					West Ceram	Location 213 - Location 10	3.20982		West Ceram	Location 221 - Location 7	3.14274
					West Ceram	Location 214 - Location 10	1.29509		West Ceram	Location 222 - Location 7	2.92127
					West Ceram	Location 215 - Location 10	1.05977		West Ceram	Location 223 - Location 7	1.48897
					West Ceram	Location 216 - Location 10	1.61234		West Ceram	Location 224 - Location 7	4.93494
					West Ceram	Location 217 - Location 10	3.22756		West Ceram	Location 225 - Location 9	7.86531
					West Ceram	Location 219 - Location 7	7.16898		West Ceram	Location 226 - Location 9	6.11387
					West Ceram	Location 220 - Location 7	6.31393		West Ceram	Location 227 - Location 9	1.93192
					West Ceram	Location 221 - Location 7	3.14274		West Ceram	Location 228 - Location 1	1.88741
					West Ceram	Location 222 - Location 7	2.92127		West Ceram	Location 229 - Location 6	23.9766
					West Ceram	Location 223 - Location 7	1.48897		West Ceram	Location 230 - Location 6	20.1601
					West Ceram	Location 224 - Location 7	4.93494		West Ceram	Location 231 - Location 6	2.62458
					West Ceram	Location 225 - Location 9	7.86531		Average		12.1113
					West Ceram	Location 226 - Location 9	6.11387		SD		10.6943
					West Ceram	Location 227 - Location 9	1.93192		Median		9.08703
					West Ceram	Location 228 - Location 1	1.88741		Ambon	Location 1 - Location 1	2.33996
					West Ceram	Location 229 - Location 6	23.9766		Ambon	Location 2 - Location 3	2.50193
					West Ceram	Location 230 - Location 6	20.1601		Ambon	Location 3 - Location 3	2.23337
					West Ceram	Location 231 - Location 6	2.62458		Ambon	Location 4 - Location 3	1.8747
					Ambon	Location 1 - Location 1	2.33996		Ambon	Location 5 - Location 3	2.94331
					Ambon	Location 2 - Location 3	2.50193		Ambon	Location 6 - Location 3	1.08832
					Ambon	Location 3 - Location 3	2.23337		Ambon	Location 7 - Location 3	1.40606
					Ambon	Location 4 - Location 3	1.8747		Ambon	Location 8 - Location 3	0.510556
					Ambon	Location 5 - Location 3	2.94331		Ambon	Location 9 - Location 3	1.22806
					Ambon	Location 6 - Location 3	1.08832		Ambon	Location 10 - Location 3	2.93533
					Ambon	Location 7 - Location 3	1.40606		Ambon	Location 11 - Location 5	4.49133
					Ambon	Location 8 - Location 3	0.510556		Ambon	Location 12 - Location 5	4.36195
					Ambon	Location 9 - Location 3	1.22806		Ambon	Location 13 - Location 2	8.74708
					Ambon	Location 10 - Location 3	2.93533		Ambon	Location 14 - Location 18	0.676399
					Ambon	Location 11 - Location 5	4.49133		Ambon	Location 15 - Location 20	2.90534
					Ambon	Location 12 - Location 5	4.36195		Ambon	Location 16 - Location 18	0.445416
					Ambon	Location 13 - Location 2	8.74708		Ambon	Location 17 - Location 18	2.43357
					Ambon	Location 14 - Location 18	0.676399		Ambon	Location 18 - Location 18	2.66847
					Ambon	Location 15 - Location 20	2.90534		Ambon	Location 19 - Location 20	2.46865
					Ambon	Location 16 - Location 18	0.445416		Ambon	Location 20 - Location 18	0.633478
					Ambon	Location 17 - Location 18	2.43357		Ambon	Location 21 - Location 18	0.359259
					Ambon	Location 18 - Location 18	2.66847		Ambon	Location 22 - Location 18	1.57885
					Ambon	Location 19 - Location 20	2.46865		Ambon	Location 23 - Location 18	1.7779
					Ambon	Location 20 - Location 18	0.633478		Ambon	Location 24 - Location 18	1.88668
					Ambon	Location 21 - Location 18	0.359259		Ambon	Location 25 - Location 18	2.10536
					Ambon	Location 22 - Location 18	1.57885		Ambon	Location 26 - Location 18	2.15612
					Ambon	Location 23 - Location 18	1.7779		Ambon	Location 27 - Location 21	3.42596
					Ambon	Location 24 - Location 18	1.88668		Ambon	Location 28 - Location 21	3.49088
					Ambon	Location 25 - Location 18	2.10536		Ambon	Location 29 - Location 5	0.875489
					Ambon	Location 26 - Location 18	2.15612		Ambon	Location 30 - Location 20	0.697828
					Ambon	Location 27 - Location 21	3.42596		Ambon	Location 31 - Location 20	0.470528
					Ambon	Location 28 - Location 21	3.49088		Ambon	Location 32 - Location 5	1.11196
					Ambon	Location 29 - Location 5	0.875489		Ambon	Location 33 - Location 20	0.263785
					Ambon	Location 30 - Location 20	0.697828		Ambon	Location 34 - Location 20	0.0680021
					Ambon	Location 31 - Location 20	0.470528		Ambon	Location 35 - Location 20	0.109164
					Ambon	Location 32 - Location 5	1.11196		Ambon	Location 36 - Location 2	3.29201
					Ambon	Location 33 - Location 20	0.263785		Ambon	Location 37 - Location 19	0.361001
					Ambon	Location 34 - Location 20	0.0680021		Ambon	Location 38 - Location 20	0.346932
					Ambon	Location 35 - Location 20	0.109164		Ambon	Location 39 - Location 2	2.91478
					Ambon	Location 36 - Location 2	3.29201		Ambon	Location 40 - Location 2	2.61123
					Ambon	Location 37 - Location 19	0.361001		Ambon	Location 41 - Location 20	1.32345
					Ambon	Location 38 - Location 20	0.346932		Ambon	Location 42 - Location 22	2.12951
					Ambon	Location 39 - Location 2	2.91478		Ambon	Location 43 - Location 21	1.74167
					Ambon	Location 40 - Location 2	2.61123		Ambon	Location 44 - Location 20	1.401
					Ambon	Location 41 - Location 20	1.32345		Ambon	Location 45 - Location 2	1.86598
					Ambon	Location 42 - Location 22	2.12951		Ambon	Location 46 - Location 19	1.90725
					Ambon	Location 43 - Location 21	1.74167		Ambon	Location 47 - Location 19	1.91913
					Ambon	Location 44 - Location 20	1.401		Ambon	Location 48 - Location 19	1.59279
					Ambon	Location 45 - Location 2	1.86598		Ambon	Location 49 - Location 22	1.1013
					Ambon	Location 46 - Location 19	1.90725		Ambon	Location 50 - Location 19	3.17264
					Ambon	Location 47 - Location 19	1.91913		Ambon	Location 51 - Location 22	0.444239
					Ambon	Location 48 - Location 19	1.59279		Ambon	Location 52 - Location 19	3.09354
					Ambon	Location 49 - Location 22	1.1013		Ambon	Location 53 - Location 19	2.11615
					Ambon	Location 50 - Location 19	3.17264		Ambon	Location 54 - Location 22	0.16559
					Ambon	Location 51 - Location 22	0.444239		Ambon	Location 55 - Location 19	3.26484
					Ambon	Location 52 - Location 19	3.09354		Ambon	Location 56 - Location 11	1.27854
					Ambon	Location 53 - Location 19	2.11615		Ambon	Location 57 - Location 22	0.432428
					Ambon	Location 54 - Location 22	0.16559		Ambon	Location 58 - Location 19	3.3415
					Ambon	Location 55 - Location 19	3.26484		Ambon	Location 59 - Location 21	1.65048
					Ambon	Location 56 - Location 11	1.27854		Ambon	Location 60 - Location 19	3.44568
					Ambon	Location 57 - Location 22	0.432428		Ambon	Location 61 - Location 19	3.41106
					Ambon	Location 58 - Location 19	3.3415		Ambon	Location 62 - Location 19	3.39419
					Ambon	Location 59 - Location 21	1.65048		Ambon	Location 63 - Location 19	3.38586
					Ambon	Location 60 - Location 19	3.44568		Ambon	Location 64 - Location 19	3.52866
					Ambon	Location 61 - Location 19	3.41106		Ambon	Location 65 - Location 11	1.06539
					Ambon	Location 62 - Location 19	3.39419		Ambon	Location 66 - Location 19	3.60626
					Ambon	Location 63 - Location 19	3.38586		Ambon	Location 67 - Location 21	1.81335
					Ambon	Location 64 - Location 19	3.52866		Ambon	Location 68 - Location 22	1.19835
					Ambon	Location 65 - Location 11	1.06539		Ambon	Location 69 - Location 12	1.32948
					Ambon	Location 66 - Location 19	3.60626		Ambon	Location 70 - Location 11	1.05496
					Ambon	Location 67 - Location 21	1.81335		Ambon	Location 71 - Location 19	4.7746
					Ambon	Location 68 - Location 22	1.19835		Ambon	Location 72 - Location 11	1.14439
					Ambon	Location 69 - Location 12	1.32948		Ambon	Location 73 - Location 19	5.38597
					Ambon	Location 70 - Location 11	1.05496		Ambon	Location 74 - Location 19	5.43978
					Ambon	Location 71 - Location 19	4.7746		Ambon	Location 75 - Location 19	5.29877
					Ambon	Location 72 - Location 11	1.14439		Ambon	Location 76 - Location 6	2.6017
					Ambon	Location 73 - Location 19	5.38597		Ambon	Location 77 - Location 12	1.13493
					Ambon	Location 74 - Location 19	5.43978		Ambon	Location 78 - Location 12	0.900746
					Ambon	Location 75 - Location 19	5.29877		Ambon	Location 79 - Location 12	1.76224
					Ambon	Location 76 - Location 6	2.6017		Ambon	Location 80 - Location 19	5.87137
					Ambon	Location 77 - Location 12	1.13493		Ambon	Location 81 - Location 19	6.42256
					Ambon	Location 78 - Location 12	0.900746		Ambon	Location 82 - Location 19	5.96478
					Ambon	Location 79 - Location 12	1.76224		Ambon	Location 83 - Location 19	6.31603
					Ambon	Location 80 - Location 19	5.87137		Ambon	Location 84 - Location 12	1.99073
					Ambon	Location 81 - Location 19	6.42256		Ambon	Location 85 - Location 12	1.51511
					Ambon	Location 82 - Location 19	5.96478		Ambon	Location 86 - Location 12	2.42192
					Ambon	Location 83 - Location 19	6.31603		Ambon	Location 87 - Location 12	1.76073
					Ambon	Location 84 - Location 12	1.99073		Ambon	Location 88 - Location 13	8.54566
					Ambon	Location 85 - Location 12	1.51511		Ambon	Location 89 - Location 12	3.39366
					Ambon	Location 86 - Location 12	2.42192		Ambon	Location 90 - Location 22	4.15588
					Ambon	Location 87 - Location 12	1.76073		Ambon	Location 91 - Location 12	2.3915
					Ambon	Location 88 - Location 13	8.54566		Ambon	Location 92 - Location 12	3.22774
					Ambon	Location 89 - Location 12	3.39366		Ambon	Location 93 - Location 6	2.69266
					Ambon	Location 90 - Location 22	4.15588		Ambon	Location 94 - Location 13	7.37243
					Ambon	Location 91 - Location 12	2.3915		Ambon	Location 95 - Location 13	7.08424
					Ambon	Location 92 - Location 12	3.22774		Ambon	Location 96 - Location 16	1.39084
					Ambon	Location 93 - Location 6	2.69266		Ambon	Location 97 - Location 16	0.405157
					Ambon	Location 94 - Location 13	7.37243		Ambon	Location 98 - Location 16	0.906741
					Ambon	Location 95 - Location 13	7.08424		Ambon	Location 99 - Location 16	1.1173
					Ambon	Location 96 - Location 16	1.39084		Ambon	Location 100 - Location 16	1.28973
					Ambon	Location 97 - Location 16	0.405157		Ambon	Location 101 - Location 13	5.86014
					Ambon	Location 98 - Location 16	0.906741		Ambon	Location 102 - Location 6	0.665376
					Ambon	Location 99 - Location 16	1.1173		Ambon	Location 103 - Location 16	0.896581
					Ambon	Location 100 - Location 16	1.28973		Ambon	Location 104 - Location 13	3.00579
					Ambon	Location 101 - Location 13	5.86014		Ambon	Location 105 - Location 13	3.03544
					Ambon	Location 102 - Location 6	0.665376		Ambon	Location 106 - Location 13	4.58948
					Ambon	Location 103 - Location 16	0.896581		Ambon	Location 107 - Location 16	2.27561
					Ambon	Location 104 - Location 13	3.00579		Ambon	Location 108 - Location 16	1.29108
					Ambon	Location 105 - Location 13	3.03544		Ambon	Location 109 - Location 16	2.43142
					Ambon	Location 106 - Location 13	4.58948		Ambon	Location 110 - Location 16	1.94493
					Ambon	Location 107 - Location 16	2.27561		Ambon	Location 111 - Location 13	2.65765
					Ambon	Location 108 - Location 16	1.29108		Ambon	Location 112 - Location 16	0.510853
					Ambon	Location 109 - Location 16	2.43142		Ambon	Location 113 - Location 13	6.7515
					Ambon	Location 110 - Location 16	1.94493		Ambon	Location 114 - Location 16	2.03746
					Ambon	Location 111 - Location 13	2.65765		Ambon	Location 115 - Location 15	7.67201
					Ambon	Location 112 - Location 16	0.510853		Ambon	Location 116 - Location 13	2.18163
					Ambon	Location 113 - Location 13	6.7515		Ambon	Location 117 - Location 13	2.83238
					Ambon	Location 114 - Location 16	2.03746		Ambon	Location 118 - Location 15	2.85456
					Ambon	Location 115 - Location 15	7.67201		Ambon	Location 119 - Location 13	6.55552
					Ambon	Location 116 - Location 13	2.18163		Ambon	Location 120 - Location 15	7.32377
					Ambon	Location 117 - Location 13	2.83238		Ambon	Location 121 - Location 13	1.86357
					Ambon	Location 118 - Location 15	2.85456		Ambon	Location 122 - Location 13	1.87406
					Ambon	Location 119 - Location 13	6.55552		Ambon	Location 123 - Location 13	6.59555
					Ambon	Location 120 - Location 15	7.32377		Ambon	Location 124 - Location 13	1.30896
					Ambon	Location 121 - Location 13	1.86357		Ambon	Location 125 - Location 15	1.99227
					Ambon	Location 122 - Location 13	1.87406		Ambon	Location 126 - Location 13	5.66423
					Ambon	Location 123 - Location 13	6.59555		Ambon	Location 127 - Location 13	5.04284
					Ambon	Location 124 - Location 13	1.30896		Ambon	Location 128 - Location 13	7.65447
					Ambon	Location 125 - Location 15	1.99227		Ambon	Location 129 - Location 13	7.47093
					Ambon	Location 126 - Location 13	5.66423		Ambon	Location 130 - Location 15	5.61147
					Ambon	Location 127 - Location 13	5.04284		Ambon	Location 131 - Location 13	0.594468
					Ambon	Location 128 - Location 13	7.65447		Ambon	Location 132 - Location 13	3.74124
					Ambon	Location 129 - Location 13	7.47093		Ambon	Location 133 - Location 13	3.69078
					Ambon	Location 130 - Location 15	5.61147		Ambon	Location 134 - Location 15	2.05692
					Ambon	Location 131 - Location 13	0.594468		Ambon	Location 135 - Location 13	1.20623
					Ambon	Location 132 - Location 13	3.74124		Ambon	Location 136 - Location 13	4.78918
					Ambon	Location 133 - Location 13	3.69078		Ambon	Location 137 - Location 13	1.96164
					Ambon	Location 134 - Location 15	2.05692		Ambon	Location 138 - Location 13	2.51309
					Ambon	Location 135 - Location 13	1.20623		Ambon	Location 139 - Location 15	5.95331
					Ambon	Location 136 - Location 13	4.78918		Ambon	Location 140 - Location 15	8.70033
					Ambon	Location 137 - Location 13	1.96164		Ambon	Location 141 - Location 15	8.83652
					Ambon	Location 138 - Location 13	2.51309		Ambon	Location 142 - Location 15	5.29955
					Ambon	Location 139 - Location 15	5.95331		Ambon	Location 143 - Location 15	4.04962
					Ambon	Location 140 - Location 15	8.70033		Ambon	Location 144 - Location 15	8.12647
					Ambon	Location 141 - Location 15	8.83652		Ambon	Location 145 - Location 15	5.28592
					Ambon	Location 142 - Location 15	5.29955		Ambon	Location 146 - Location 15	4.33649
					Ambon	Location 143 - Location 15	4.04962		Ambon	Location 147 - Location 15	4.68841
					Ambon	Location 144 - Location 15	8.12647		Ambon	Location 148 - Location 15	7.24504
					Ambon	Location 145 - Location 15	5.28592		Ambon	Location 149 - Location 15	3.3075
					Ambon	Location 146 - Location 15	4.33649		Average		2.97642
					Ambon	Location 147 - Location 15	4.68841		SD		2.18016
					Ambon	Location 148 - Location 15	7.24504		Median		2.42192
					Ambon	Location 149 - Location 15	3.3075		Central Maluku	Location 5 - Location 6	44.8633
					Central Maluku	Location 5 - Location 6	44.8633		Central Maluku	Location 6 - Location 6	46.0031
					Central Maluku	Location 6 - Location 6	46.0031		Central Maluku	Location 7 - Location 6	41.5151
					Central Maluku	Location 7 - Location 6	41.5151		Central Maluku	Location 8 - Location 6	40.372
					Central Maluku	Location 8 - Location 6	40.372		Central Maluku	Location 9 - Location 6	51.4849
					Central Maluku	Location 9 - Location 6	51.4849		Central Maluku	Location 10 - Location 6	37.334
					Central Maluku	Location 10 - Location 6	37.334		Central Maluku	Location 11 - Location 6	32.3392
					Central Maluku	Location 11 - Location 6	32.3392		Central Maluku	Location 12 - Location 6	28.2162
					Central Maluku	Location 12 - Location 6	28.2162		Central Maluku	Location 16 - Location 33	0.327319
					Central Maluku	Location 16 - Location 33	0.327319		Central Maluku	Location 17 - Location 33	7.9253
					Central Maluku	Location 17 - Location 33	7.9253		Central Maluku	Location 18 - Location 33	5.39217
					Central Maluku	Location 18 - Location 33	5.39217		Central Maluku	Location 19 - Location 33	9.67091
					Central Maluku	Location 19 - Location 33	9.67091		Central Maluku	Location 20 - Location 33	9.60134
					Central Maluku	Location 20 - Location 33	9.60134		Central Maluku	Location 21 - Location 33	11.6683
					Central Maluku	Location 21 - Location 33	11.6683		Central Maluku	Location 22 - Location 33	13.0289
					Central Maluku	Location 22 - Location 33	13.0289		Central Maluku	Location 23 - Location 26	12.5466
					Central Maluku	Location 23 - Location 26	12.5466		Central Maluku	Location 24 - Location 20	6.6535
					Central Maluku	Location 24 - Location 20	6.6535		Central Maluku	Location 25 - Location 20	10.9623
					Central Maluku	Location 25 - Location 20	10.9623		Central Maluku	Location 26 - Location 26	8.23427
					Central Maluku	Location 26 - Location 26	8.23427		Central Maluku	Location 27 - Location 20	11.3765
					Central Maluku	Location 27 - Location 20	11.3765		Central Maluku	Location 28 - Location 20	3.30509
					Central Maluku	Location 28 - Location 20	3.30509		Central Maluku	Location 29 - Location 26	5.69271
					Central Maluku	Location 29 - Location 26	5.69271		Central Maluku	Location 30 - Location 20	4.77031
					Central Maluku	Location 30 - Location 20	4.77031		Central Maluku	Location 31 - Location 20	0.118853
					Central Maluku	Location 31 - Location 20	0.118853		Central Maluku	Location 32 - Location 20	7.54625
					Central Maluku	Location 32 - Location 20	7.54625		Central Maluku	Location 33 - Location 26	2.58939
					Central Maluku	Location 33 - Location 26	2.58939		Central Maluku	Location 34 - Location 26	1.76153
					Central Maluku	Location 34 - Location 26	1.76153		Central Maluku	Location 35 - Location 24	3.5134
					Central Maluku	Location 35 - Location 24	3.5134		Central Maluku	Location 36 - Location 24	14.6643
					Central Maluku	Location 36 - Location 24	14.6643		Central Maluku	Location 37 - Location 24	16.2856
					Central Maluku	Location 37 - Location 24	16.2856		Central Maluku	Location 38 - Location 24	14.9545
					Central Maluku	Location 38 - Location 24	14.9545		Central Maluku	Location 39 - Location 24	15.9534
					Central Maluku	Location 39 - Location 24	15.9534		Central Maluku	Location 40 - Location 25	5.8888
					Central Maluku	Location 40 - Location 25	5.8888		Central Maluku	Location 41 - Location 24	15.5479
					Central Maluku	Location 41 - Location 24	15.5479		Central Maluku	Location 42 - Location 24	17.9415
					Central Maluku	Location 42 - Location 24	17.9415		Central Maluku	Location 43 - Location 24	18.3473
					Central Maluku	Location 43 - Location 24	18.3473		Central Maluku	Location 44 - Location 10	27.233
					Central Maluku	Location 44 - Location 10	27.233		Central Maluku	Location 45 - Location 8	6.17749
					Central Maluku	Location 45 - Location 8	6.17749		Central Maluku	Location 46 - Location 8	5.97448
					Central Maluku	Location 46 - Location 8	5.97448		Central Maluku	Location 47 - Location 24	4.28894
					Central Maluku	Location 47 - Location 24	4.28894		Central Maluku	Location 48 - Location 11	6.74061
					Central Maluku	Location 48 - Location 11	6.74061		Central Maluku	Location 49 - Location 24	2.02177
					Central Maluku	Location 49 - Location 24	2.02177		Central Maluku	Location 50 - Location 8	5.72455
					Central Maluku	Location 50 - Location 8	5.72455		Central Maluku	Location 51 - Location 8	5.35143
					Central Maluku	Location 51 - Location 8	5.35143		Central Maluku	Location 52 - Location 9	0.206509
					Central Maluku	Location 52 - Location 9	0.206509		Central Maluku	Location 53 - Location 12	3.0273
					Central Maluku	Location 53 - Location 12	3.0273		Central Maluku	Location 54 - Location 8	4.74837
					Central Maluku	Location 54 - Location 8	4.74837		Central Maluku	Location 55 - Location 10	26.7084
					Central Maluku	Location 55 - Location 10	26.7084		Central Maluku	Location 56 - Location 12	2.41042
					Central Maluku	Location 56 - Location 12	2.41042		Central Maluku	Location 57 - Location 21	3.18983
					Central Maluku	Location 57 - Location 21	3.18983		Central Maluku	Location 58 - Location 25	0.986525
					Central Maluku	Location 58 - Location 25	0.986525		Central Maluku	Location 59 - Location 25	0.0786911
					Central Maluku	Location 59 - Location 25	0.0786911		Central Maluku	Location 60 - Location 13	8.0865
					Central Maluku	Location 60 - Location 13	8.0865		Central Maluku	Location 61 - Location 13	8.74887
					Central Maluku	Location 61 - Location 13	8.74887		Central Maluku	Location 62 - Location 13	5.03922
					Central Maluku	Location 62 - Location 13	5.03922		Central Maluku	Location 63 - Location 21	0.736194
					Central Maluku	Location 63 - Location 21	0.736194		Central Maluku	Location 64 - Location 13	4.63443
					Central Maluku	Location 64 - Location 13	4.63443		Central Maluku	Location 65 - Location 12	3.2769
					Central Maluku	Location 65 - Location 12	3.2769		Central Maluku	Location 66 - Location 13	2.19084
					Central Maluku	Location 66 - Location 13	2.19084		Central Maluku	Location 67 - Location 13	0.180842
					Central Maluku	Location 67 - Location 13	0.180842		Central Maluku	Location 68 - Location 13	4.18372
					Central Maluku	Location 68 - Location 13	4.18372		Central Maluku	Location 69 - Location 13	3.28317
					Central Maluku	Location 69 - Location 13	3.28317		Central Maluku	Location 70 - Location 13	0.528157
					Central Maluku	Location 70 - Location 13	0.528157		Central Maluku	Location 71 - Location 13	1.62462
					Central Maluku	Location 71 - Location 13	1.62462		Central Maluku	Location 72 - Location 8	5.31327
					Central Maluku	Location 72 - Location 8	5.31327		Central Maluku	Location 73 - Location 21	0.399404
					Central Maluku	Location 73 - Location 21	0.399404		Central Maluku	Location 74 - Location 11	1.77428
					Central Maluku	Location 74 - Location 11	1.77428		Central Maluku	Location 75 - Location 13	1.29319
					Central Maluku	Location 75 - Location 13	1.29319		Central Maluku	Location 76 - Location 8	0.702227
					Central Maluku	Location 76 - Location 8	0.702227		Central Maluku	Location 77 - Location 12	0.866151
					Central Maluku	Location 77 - Location 12	0.866151		Central Maluku	Location 78 - Location 23	0.543885
					Central Maluku	Location 78 - Location 23	0.543885		Central Maluku	Location 79 - Location 7	2.04675
					Central Maluku	Location 79 - Location 7	2.04675		Central Maluku	Location 80 - Location 12	2.50838
					Central Maluku	Location 80 - Location 12	2.50838		Central Maluku	Location 81 - Location 7	0.434319
					Central Maluku	Location 81 - Location 7	0.434319		Central Maluku	Location 82 - Location 23	1.21166
					Central Maluku	Location 82 - Location 23	1.21166		Central Maluku	Location 83 - Location 25	6.68732
					Central Maluku	Location 83 - Location 25	6.68732		Central Maluku	Location 84 - Location 23	4.20675
					Central Maluku	Location 84 - Location 23	4.20675		Central Maluku	Location 85 - Location 12	5.20983
					Central Maluku	Location 85 - Location 12	5.20983		Central Maluku	Location 86 - Location 12	6.68976
					Central Maluku	Location 86 - Location 12	6.68976		Central Maluku	Location 87 - Location 10	13.3338
					Central Maluku	Location 87 - Location 10	13.3338		Central Maluku	Location 88 - Location 12	6.77468
					Central Maluku	Location 88 - Location 12	6.77468		Central Maluku	Location 89 - Location 23	5.26206
					Central Maluku	Location 89 - Location 23	5.26206		Central Maluku	Location 90 - Location 10	6.98673
					Central Maluku	Location 90 - Location 10	6.98673		Central Maluku	Location 91 - Location 7	7.32615
					Central Maluku	Location 91 - Location 7	7.32615		Central Maluku	Location 92 - Location 22	3.22567
					Central Maluku	Location 92 - Location 22	3.22567		Central Maluku	Location 93 - Location 10	7.19594
					Central Maluku	Location 93 - Location 10	7.19594		Central Maluku	Location 94 - Location 23	11.1623
					Central Maluku	Location 94 - Location 23	11.1623		Central Maluku	Location 95 - Location 10	4.04002
					Central Maluku	Location 95 - Location 10	4.04002		Central Maluku	Location 96 - Location 10	2.77157
					Central Maluku	Location 96 - Location 10	2.77157		Central Maluku	Location 97 - Location 10	1.35062
					Central Maluku	Location 97 - Location 10	1.35062		Central Maluku	Location 98 - Location 23	8.42565
					Central Maluku	Location 98 - Location 23	8.42565		Central Maluku	Location 99 - Location 23	13.0169
					Central Maluku	Location 99 - Location 23	13.0169		Central Maluku	Location 100 - Location 22	0.630401
					Central Maluku	Location 100 - Location 22	0.630401		Central Maluku	Location 101 - Location 23	13.4583
					Central Maluku	Location 101 - Location 23	13.4583		Central Maluku	Location 102 - Location 7	19.3098
					Central Maluku	Location 102 - Location 7	19.3098		Central Maluku	Location 103 - Location 22	1.68458
					Central Maluku	Location 103 - Location 22	1.68458		Central Maluku	Location 104 - Location 29	10.3478
					Central Maluku	Location 104 - Location 29	10.3478		Central Maluku	Location 105 - Location 29	17.65
					Central Maluku	Location 105 - Location 29	17.65		Central Maluku	Location 106 - Location 1	29.7591
					Central Maluku	Location 106 - Location 1	29.7591		Central Maluku	Location 107 - Location 1	25.35
					Central Maluku	Location 107 - Location 1	25.35		Central Maluku	Location 108 - Location 1	22.8835
					Central Maluku	Location 108 - Location 1	22.8835		Central Maluku	Location 109 - Location 29	4.16334
					Central Maluku	Location 109 - Location 29	4.16334		Central Maluku	Location 110 - Location 1	14.6457
					Central Maluku	Location 110 - Location 1	14.6457		Central Maluku	Location 111 - Location 1	10.3798
					Central Maluku	Location 111 - Location 1	10.3798		Central Maluku	Location 112 - Location 1	19.8235
					Central Maluku	Location 112 - Location 1	19.8235		Central Maluku	Location 113 - Location 1	18.7909
					Central Maluku	Location 113 - Location 1	18.7909		Central Maluku	Location 114 - Location 1	4.20293
					Central Maluku	Location 114 - Location 1	4.20293		Central Maluku	Location 115 - Location 1	2.82963
					Central Maluku	Location 115 - Location 1	2.82963		Central Maluku	Location 116 - Location 29	1.18197
					Central Maluku	Location 116 - Location 29	1.18197		Central Maluku	Location 117 - Location 1	0.0660691
					Central Maluku	Location 117 - Location 1	0.0660691		Central Maluku	Location 118 - Location 29	0.393467
					Central Maluku	Location 118 - Location 29	0.393467		Central Maluku	Location 119 - Location 28	7.05578
					Central Maluku	Location 119 - Location 28	7.05578		Central Maluku	Location 120 - Location 28	9.03149
					Central Maluku	Location 120 - Location 28	9.03149		Central Maluku	Location 121 - Location 28	12.326
					Central Maluku	Location 121 - Location 28	12.326		Central Maluku	Location 122 - Location 1	11.331
					Central Maluku	Location 122 - Location 1	11.331		Central Maluku	Location 123 - Location 1	14.9733
					Central Maluku	Location 123 - Location 1	14.9733		Central Maluku	Location 124 - Location 28	1.37633
					Central Maluku	Location 124 - Location 28	1.37633		Central Maluku	Location 125 - Location 31	6.52976
					Central Maluku	Location 125 - Location 31	6.52976		Central Maluku	Location 126 - Location 31	7.59732
					Central Maluku	Location 126 - Location 31	7.59732		Central Maluku	Location 127 - Location 31	8.28893
					Central Maluku	Location 127 - Location 31	8.28893		Central Maluku	Location 128 - Location 31	0.827082
					Central Maluku	Location 128 - Location 31	0.827082		Central Maluku	Location 129 - Location 31	0.538718
					Central Maluku	Location 129 - Location 31	0.538718		Central Maluku	Location 130 - Location 31	5.51365
					Central Maluku	Location 130 - Location 31	5.51365		Central Maluku	Location 131 - Location 31	4.89476
					Central Maluku	Location 131 - Location 31	4.89476		Central Maluku	Location 132 - Location 31	3.46786
					Central Maluku	Location 132 - Location 31	3.46786		Central Maluku	Location 133 - Location 30	3.97613
					Central Maluku	Location 133 - Location 30	3.97613		Central Maluku	Location 134 - Location 30	11.7957
					Central Maluku	Location 134 - Location 30	11.7957		Central Maluku	Location 135 - Location 30	13.2906
					Central Maluku	Location 135 - Location 30	13.2906		Central Maluku	Location 136 - Location 30	8.46377
					Central Maluku	Location 136 - Location 30	8.46377		Central Maluku	Location 137 - Location 30	15.4546
					Central Maluku	Location 137 - Location 30	15.4546		Central Maluku	Location 138 - Location 30	22.3746
					Central Maluku	Location 138 - Location 30	22.3746		Central Maluku	Location 139 - Location 30	20.5831
					Central Maluku	Location 139 - Location 30	20.5831		Central Maluku	Location 140 - Location 2	0.89784
					Central Maluku	Location 140 - Location 2	0.89784		Central Maluku	Location 141 - Location 4	11.1683
					Central Maluku	Location 141 - Location 4	11.1683		Central Maluku	Location 142 - Location 30	24.8062
					Central Maluku	Location 142 - Location 30	24.8062		Central Maluku	Location 143 - Location 4	1.24856
					Central Maluku	Location 143 - Location 4	1.24856		Central Maluku	Location 144 - Location 5	13.1648
					Central Maluku	Location 144 - Location 5	13.1648		Central Maluku	Location 145 - Location 4	5.49935
					Central Maluku	Location 145 - Location 4	5.49935		Central Maluku	Location 146 - Location 4	2.68356
					Central Maluku	Location 146 - Location 4	2.68356		Central Maluku	Location 147 - Location 5	12.7882
					Central Maluku	Location 147 - Location 5	12.7882		Central Maluku	Location 148 - Location 5	8.52089
					Central Maluku	Location 148 - Location 5	8.52089		Central Maluku	Location 149 - Location 6	21.5346
					Central Maluku	Location 149 - Location 6	21.5346		Central Maluku	Location 150 - Location 5	7.25263
					Central Maluku	Location 150 - Location 5	7.25263		Central Maluku	Location 151 - Location 5	10.2594
					Central Maluku	Location 151 - Location 5	10.2594		Central Maluku	Location 152 - Location 6	22.5919
					Central Maluku	Location 152 - Location 6	22.5919		Central Maluku	Location 153 - Location 5	3.16889
					Central Maluku	Location 153 - Location 5	3.16889		Central Maluku	Location 154 - Location 5	2.73285
					Central Maluku	Location 154 - Location 5	2.73285		Central Maluku	Location 155 - Location 6	19.7593
					Central Maluku	Location 155 - Location 6	19.7593		Central Maluku	Location 156 - Location 6	0.622251
					Central Maluku	Location 156 - Location 6	0.622251		Central Maluku	Location 157 - Location 6	2.25106
					Central Maluku	Location 157 - Location 6	2.25106		Central Maluku	Location 158 - Location 5	1.91324
					Central Maluku	Location 158 - Location 5	1.91324		Central Maluku	Location 159 - Location 6	12.8599
					Central Maluku	Location 159 - Location 6	12.8599		Central Maluku	Location 160 - Location 6	11.3839
					Central Maluku	Location 160 - Location 6	11.3839		Central Maluku	Location 161 - Location 5	0.304457
					Central Maluku	Location 161 - Location 5	0.304457		Central Maluku	Location 162 - Location 6	15.4442
					Central Maluku	Location 162 - Location 6	15.4442		Central Maluku	Location 163 - Location 5	4.6588
					Central Maluku	Location 163 - Location 5	4.6588		Central Maluku	Location 164 - Location 5	1.80997
					Central Maluku	Location 164 - Location 5	1.80997		Central Maluku	Location 165 - Location 6	14.1371
					Central Maluku	Location 165 - Location 6	14.1371		Central Maluku	Location 166 - Location 6	12.7672
					Central Maluku	Location 166 - Location 6	12.7672		Central Maluku	Location 167 - Location 5	3.10504
					Central Maluku	Location 167 - Location 5	3.10504		Central Maluku	Location 168 - Location 5	3.36752
					Central Maluku	Location 168 - Location 5	3.36752		Central Maluku	Location 169 - Location 6	2.92246
					Central Maluku	Location 169 - Location 6	2.92246		Central Maluku	Location 170 - Location 6	17.1914
					Central Maluku	Location 170 - Location 6	17.1914		Central Maluku	Location 171 - Location 6	5.33471
					Central Maluku	Location 171 - Location 6	5.33471		Central Maluku	Location 172 - Location 6	13.7875
					Central Maluku	Location 172 - Location 6	13.7875		Central Maluku	Location 173 - Location 6	6.28343
					Central Maluku	Location 173 - Location 6	6.28343		Central Maluku	Location 174 - Location 6	7.60218
					Central Maluku	Location 174 - Location 6	7.60218		Central Maluku	Location 175 - Location 6	12.2425
					Central Maluku	Location 175 - Location 6	12.2425		Central Maluku	Location 176 - Location 32	13.9217
					Central Maluku	Location 176 - Location 32	13.9217		Central Maluku	Location 177 - Location 32	31.2238
					Central Maluku	Location 177 - Location 32	31.2238		Central Maluku	Location 178 - Location 32	18.4331
					Central Maluku	Location 178 - Location 32	18.4331		Central Maluku	Location 179 - Location 32	8.24863
					Central Maluku	Location 179 - Location 32	8.24863		Central Maluku	Location 180 - Location 32	34.1746
					Central Maluku	Location 180 - Location 32	34.1746		Central Maluku	Location 181 - Location 32	7.39238
					Central Maluku	Location 181 - Location 32	7.39238		Central Maluku	Location 182 - Location 32	9.79131
					Central Maluku	Location 182 - Location 32	9.79131		Central Maluku	Location 183 - Location 32	11.7099
					Central Maluku	Location 183 - Location 32	11.7099		Central Maluku	Location 184 - Location 32	6.84448
					Central Maluku	Location 184 - Location 32	6.84448		Central Maluku	Location 185 - Location 14	57.7511
					Central Maluku	Location 185 - Location 14	57.7511		Central Maluku	Location 186 - Location 32	7.00457
					Central Maluku	Location 186 - Location 32	7.00457		Central Maluku	Location 187 - Location 32	30.1334
					Central Maluku	Location 187 - Location 32	30.1334		Central Maluku	Location 188 - Location 14	67.2968
					Central Maluku	Location 188 - Location 14	67.2968		Central Maluku	Location 189 - Location 32	26.3773
					Central Maluku	Location 189 - Location 32	26.3773		Central Maluku	Location 190 - Location 15	7.4301
					Central Maluku	Location 190 - Location 15	7.4301		Central Maluku	Location 191 - Location 32	6.79703
					Central Maluku	Location 191 - Location 32	6.79703		Central Maluku	Location 192 - Location 15	2.60648
					Central Maluku	Location 192 - Location 15	2.60648		Central Maluku	Location 193 - Location 15	4.64287
					Central Maluku	Location 193 - Location 15	4.64287		Central Maluku	Location 194 - Location 15	6.37896
					Central Maluku	Location 194 - Location 15	6.37896		Central Maluku	Location 195 - Location 15	7.76148
					Central Maluku	Location 195 - Location 15	7.76148		Central Maluku	Location 196 - Location 32	1.44138
					Central Maluku	Location 196 - Location 32	1.44138		Central Maluku	Location 197 - Location 14	49.2278
					Central Maluku	Location 197 - Location 14	49.2278		Central Maluku	Location 198 - Location 15	5.03271
					Central Maluku	Location 198 - Location 15	5.03271		Central Maluku	Location 199 - Location 15	0.19216
					Central Maluku	Location 199 - Location 15	0.19216		Central Maluku	Location 200 - Location 14	65.0893
					Central Maluku	Location 200 - Location 14	65.0893		Central Maluku	Location 201 - Location 32	6.13029
					Central Maluku	Location 201 - Location 32	6.13029		Central Maluku	Location 202 - Location 14	67.8678
					Central Maluku	Location 202 - Location 14	67.8678		Central Maluku	Location 203 - Location 14	68.5043
					Central Maluku	Location 203 - Location 14	68.5043		Central Maluku	Location 204 - Location 16	7.11721
					Central Maluku	Location 204 - Location 16	7.11721		Central Maluku	Location 205 - Location 14	66.9621
					Central Maluku	Location 205 - Location 14	66.9621		Central Maluku	Location 206 - Location 27	0.480971
					Central Maluku	Location 206 - Location 27	0.480971		Central Maluku	Location 207 - Location 27	2.2918
					Central Maluku	Location 207 - Location 27	2.2918		Central Maluku	Location 208 - Location 15	4.66877
					Central Maluku	Location 208 - Location 15	4.66877		Central Maluku	Location 209 - Location 32	8.1869
					Central Maluku	Location 209 - Location 32	8.1869		Central Maluku	Location 211 - Location 27	9.88574
					Central Maluku	Location 211 - Location 27	9.88574		Central Maluku	Location 212 - Location 14	62.2455
					Central Maluku	Location 212 - Location 14	62.2455		Central Maluku	Location 213 - Location 16	12.8153
					Central Maluku	Location 213 - Location 16	12.8153		Central Maluku	Location 214 - Location 14	63.5858
					Central Maluku	Location 214 - Location 14	63.5858		Central Maluku	Location 215 - Location 16	0.468144
					Central Maluku	Location 215 - Location 16	0.468144		Central Maluku	Location 216 - Location 16	3.4869
					Central Maluku	Location 216 - Location 16	3.4869		Central Maluku	Location 217 - Location 16	8.22857
					Central Maluku	Location 217 - Location 16	8.22857		Central Maluku	Location 218 - Location 27	24.9518
					Central Maluku	Location 218 - Location 27	24.9518		Central Maluku	Location 219 - Location 14	74.4501
					Central Maluku	Location 219 - Location 14	74.4501		Central Maluku	Location 220 - Location 14	73.2474
					Central Maluku	Location 220 - Location 14	73.2474		Central Maluku	Location 222 - Location 16	5.66368
					Central Maluku	Location 222 - Location 16	5.66368		Central Maluku	Location 223 - Location 17	10.7906
					Central Maluku	Location 223 - Location 17	10.7906		Central Maluku	Location 224 - Location 14	27.9735
					Central Maluku	Location 224 - Location 14	27.9735		Central Maluku	Location 225 - Location 27	25.9851
					Central Maluku	Location 225 - Location 27	25.9851		Central Maluku	Location 226 - Location 17	26.8219
					Central Maluku	Location 226 - Location 17	26.8219		Central Maluku	Location 227 - Location 17	33.222
					Central Maluku	Location 227 - Location 17	33.222		Central Maluku	Location 228 - Location 17	22.7156
					Central Maluku	Location 228 - Location 17	22.7156		Central Maluku	Location 229 - Location 17	22.2983
					Central Maluku	Location 229 - Location 17	22.2983		Central Maluku	Location 230 - Location 17	6.30231
					Central Maluku	Location 230 - Location 17	6.30231		Central Maluku	Location 231 - Location 17	20.4392
					Central Maluku	Location 231 - Location 17	20.4392		Central Maluku	Location 232 - Location 16	21.8018
					Central Maluku	Location 232 - Location 16	21.8018		Central Maluku	Location 233 - Location 16	15.0899
					Central Maluku	Location 233 - Location 16	15.0899		Central Maluku	Location 234 - Location 17	5.15788
					Central Maluku	Location 234 - Location 17	5.15788		Central Maluku	Location 235 - Location 17	12.3107
					Central Maluku	Location 235 - Location 17	12.3107		Central Maluku	Location 236 - Location 16	25.8746
					Central Maluku	Location 236 - Location 16	25.8746		Central Maluku	Location 237 - Location 14	17.88
					Central Maluku	Location 237 - Location 14	17.88		Central Maluku	Location 238 - Location 17	6.92757
					Central Maluku	Location 238 - Location 17	6.92757		Central Maluku	Location 239 - Location 17	0.247664
					Central Maluku	Location 239 - Location 17	0.247664		Central Maluku	Location 240 - Location 14	2.22366
					Central Maluku	Location 240 - Location 14	2.22366		Central Maluku	Location 241 - Location 14	15.9325
					Central Maluku	Location 241 - Location 14	15.9325		Central Maluku	Location 242 - Location 17	2.19639
					Central Maluku	Location 242 - Location 17	2.19639		Central Maluku	Location 243 - Location 14	0.544426
					Central Maluku	Location 243 - Location 14	0.544426		Central Maluku	Location 244 - Location 14	10.17
					Central Maluku	Location 244 - Location 14	10.17		Central Maluku	Location 245 - Location 14	13.3964
					Central Maluku	Location 245 - Location 14	13.3964		Central Maluku	Location 257 - Location 19	5.17288
					Central Maluku	Location 257 - Location 19	5.17288		Central Maluku	Location 258 - Location 19	4.96432
					Central Maluku	Location 258 - Location 19	4.96432		Central Maluku	Location 259 - Location 19	2.8936
					Central Maluku	Location 259 - Location 19	2.8936		Central Maluku	Location 260 - Location 19	6.57004
					Central Maluku	Location 260 - Location 19	6.57004		Central Maluku	Location 261 - Location 19	6.72672
					Central Maluku	Location 261 - Location 19	6.72672		Central Maluku	Location 262 - Location 19	6.94664
					Central Maluku	Location 262 - Location 19	6.94664		Central Maluku	Location 263 - Location 19	1.66221
					Central Maluku	Location 263 - Location 19	1.66221		Central Maluku	Location 267 - Location 18	1.25073
					Central Maluku	Location 267 - Location 18	1.25073		Central Maluku	Location 268 - Location 19	0.0163277
					Central Maluku	Location 268 - Location 19	0.0163277		Central Maluku	Location 269 - Location 18	1.69025
					Central Maluku	Location 269 - Location 18	1.69025		Central Maluku	Location 270 - Location 18	2.15973
					Central Maluku	Location 270 - Location 18	2.15973		Central Maluku	Location 271 - Location 18	2.54673
					Central Maluku	Location 271 - Location 18	2.54673		Central Maluku	Location 272 - Location 18	0.498601
					Central Maluku	Location 272 - Location 18	0.498601		Central Maluku	Location 273 - Location 18	2.34746
					Central Maluku	Location 273 - Location 18	2.34746		Central Maluku	Location 274 - Location 18	3.05275
					Central Maluku	Location 274 - Location 18	3.05275		Central Maluku	Location 275 - Location 19	1.93978
					Central Maluku	Location 275 - Location 19	1.93978		Central Maluku	Location 276 - Location 19	2.17882
					Central Maluku	Location 276 - Location 19	2.17882		Central Maluku	Location 284 - Location 19	5.73773
					Central Maluku	Location 284 - Location 19	5.73773		Central Maluku	Location 300 - Location 6	43.8968
					Central Maluku	Location 300 - Location 6	43.8968		Central Maluku	Location 301 - Location 6	28.4281
					Central Maluku	Location 301 - Location 6	28.4281		Central Maluku	Location 302 - Location 6	14.5168
					Central Maluku	Location 302 - Location 6	14.5168		Central Maluku	Location 303 - Location 6	14.5218
					Central Maluku	Location 303 - Location 6	14.5218		Central Maluku	Location 304 - Location 6	11.8327
					Central Maluku	Location 304 - Location 6	11.8327		Central Maluku	Location 305 - Location 6	1.44937
					Central Maluku	Location 305 - Location 6	1.44937		Central Maluku	Location 306 - Location 6	2.07535
					Central Maluku	Location 306 - Location 6	2.07535		Central Maluku	Location 307 - Location 6	3.45927
					Central Maluku	Location 307 - Location 6	3.45927		Central Maluku	Location 308 - Location 6	4.21577
					Central Maluku	Location 308 - Location 6	4.21577		Central Maluku	Location 309 - Location 2	2.29449
					Central Maluku	Location 309 - Location 2	2.29449		Central Maluku	Location 310 - Location 3	0.94048
					Central Maluku	Location 310 - Location 3	0.94048		Central Maluku	Location 311 - Location 28	1.80752
					Central Maluku	Location 311 - Location 28	1.80752		Central Maluku	Location 312 - Location 28	3.02206
					Central Maluku	Location 312 - Location 28	3.02206		Central Maluku	Location 313 - Location 28	0.47365
					Central Maluku	Location 313 - Location 28	0.47365		Central Maluku	Location 314 - Location 28	1.93929
					Central Maluku	Location 314 - Location 28	1.93929		Central Maluku	Location 315 - Location 28	4.65321
					Central Maluku	Location 315 - Location 28	4.65321		Central Maluku	Location 316 - Location 28	6.01819
					Central Maluku	Location 316 - Location 28	6.01819		Central Maluku	Location 317 - Location 1	7.54255
					Central Maluku	Location 317 - Location 1	7.54255		Central Maluku	Location 318 - Location 1	4.60154
					Central Maluku	Location 318 - Location 1	4.60154		Central Maluku	Location 319 - Location 1	1.83678
					Central Maluku	Location 319 - Location 1	1.83678		Central Maluku	Location 320 - Location 1	30.9654
					Central Maluku	Location 320 - Location 1	30.9654		Central Maluku	Location 321 - Location 29	18.534
					Central Maluku	Location 321 - Location 29	18.534		Central Maluku	Location 322 - Location 16	13.5904
					Central Maluku	Location 322 - Location 16	13.5904		Central Maluku	Location 323 - Location 16	9.35201
					Central Maluku	Location 323 - Location 16	9.35201		Central Maluku	Location 324 - Location 16	6.53649
					Central Maluku	Location 324 - Location 16	6.53649		Central Maluku	Location 325 - Location 16	3.34896
					Central Maluku	Location 325 - Location 16	3.34896		Central Maluku	Location 326 - Location 16	1.74237
					Central Maluku	Location 326 - Location 16	1.74237		Central Maluku	Location 327 - Location 16	1.93436
					Central Maluku	Location 327 - Location 16	1.93436		Central Maluku	Location 328 - Location 15	0.898418
					Central Maluku	Location 328 - Location 15	0.898418		Central Maluku	Location 329 - Location 32	18.1071
					Central Maluku	Location 329 - Location 32	18.1071		Central Maluku	Location 330 - Location 32	31.3096
					Central Maluku	Location 330 - Location 32	31.3096		Central Maluku	Location 331 - Location 32	34.2423
					Central Maluku	Location 331 - Location 32	34.2423		Average		11.7998
					East Ceram	Location 16 - Location 8	28.4767		SD		14.4088
					East Ceram	Location 17 - Location 8	26.2606		Median		6.75765
					East Ceram	Location 18 - Location 8	23.893		East Ceram	Location 16 - Location 8	28.4767
					East Ceram	Location 19 - Location 8	22.4446		East Ceram	Location 17 - Location 8	26.2606
					East Ceram	Location 20 - Location 8	21.8342		East Ceram	Location 18 - Location 8	23.893
					East Ceram	Location 21 - Location 8	18.476		East Ceram	Location 19 - Location 8	22.4446
					East Ceram	Location 22 - Location 8	18.244		East Ceram	Location 20 - Location 8	21.8342
					East Ceram	Location 23 - Location 8	19.1494		East Ceram	Location 21 - Location 8	18.476
					East Ceram	Location 24 - Location 12	23.1251		East Ceram	Location 22 - Location 8	18.244
					East Ceram	Location 25 - Location 8	13.3101		East Ceram	Location 23 - Location 8	19.1494
					East Ceram	Location 26 - Location 8	8.49575		East Ceram	Location 24 - Location 12	23.1251
					East Ceram	Location 27 - Location 12	19.314		East Ceram	Location 25 - Location 8	13.3101
					East Ceram	Location 28 - Location 8	6.08329		East Ceram	Location 26 - Location 8	8.49575
					East Ceram	Location 29 - Location 12	18.2299		East Ceram	Location 27 - Location 12	19.314
					East Ceram	Location 30 - Location 8	4.37722		East Ceram	Location 28 - Location 8	6.08329
					East Ceram	Location 31 - Location 12	16.9799		East Ceram	Location 29 - Location 12	18.2299
					East Ceram	Location 32 - Location 12	16.4405		East Ceram	Location 30 - Location 8	4.37722
					East Ceram	Location 33 - Location 8	2.12137		East Ceram	Location 31 - Location 12	16.9799
					East Ceram	Location 34 - Location 8	0.370105		East Ceram	Location 32 - Location 12	16.4405
					East Ceram	Location 35 - Location 8	0.991131		East Ceram	Location 33 - Location 8	2.12137
					East Ceram	Location 36 - Location 12	14.238		East Ceram	Location 34 - Location 8	0.370105
					East Ceram	Location 37 - Location 8	4.58906		East Ceram	Location 35 - Location 8	0.991131
					East Ceram	Location 38 - Location 8	7.0062		East Ceram	Location 36 - Location 12	14.238
					East Ceram	Location 39 - Location 8	6.09091		East Ceram	Location 37 - Location 8	4.58906
					East Ceram	Location 40 - Location 8	7.8563		East Ceram	Location 38 - Location 8	7.0062
					East Ceram	Location 41 - Location 12	12.0822		East Ceram	Location 39 - Location 8	6.09091
					East Ceram	Location 42 - Location 11	0.0982114		East Ceram	Location 40 - Location 8	7.8563
					East Ceram	Location 43 - Location 12	10.9027		East Ceram	Location 41 - Location 12	12.0822
					East Ceram	Location 44 - Location 11	2.18626		East Ceram	Location 42 - Location 11	0.0982114
					East Ceram	Location 45 - Location 12	8.54033		East Ceram	Location 43 - Location 12	10.9027
					East Ceram	Location 46 - Location 12	7.56523		East Ceram	Location 44 - Location 11	2.18626
					East Ceram	Location 47 - Location 12	6.73706		East Ceram	Location 45 - Location 12	8.54033
					East Ceram	Location 48 - Location 11	6.44315		East Ceram	Location 46 - Location 12	7.56523
					East Ceram	Location 49 - Location 12	6.00611		East Ceram	Location 47 - Location 12	6.73706
					East Ceram	Location 50 - Location 12	5.60066		East Ceram	Location 48 - Location 11	6.44315
					East Ceram	Location 51 - Location 13	38.6368		East Ceram	Location 49 - Location 12	6.00611
					East Ceram	Location 52 - Location 12	4.34012		East Ceram	Location 50 - Location 12	5.60066
					East Ceram	Location 53 - Location 12	3.139		East Ceram	Location 51 - Location 13	38.6368
					East Ceram	Location 54 - Location 12	2.31698		East Ceram	Location 52 - Location 12	4.34012
					East Ceram	Location 58 - Location 13	31.6491		East Ceram	Location 53 - Location 12	3.139
					East Ceram	Location 59 - Location 12	0.239217		East Ceram	Location 54 - Location 12	2.31698
					East Ceram	Location 60 - Location 13	19.8468		East Ceram	Location 58 - Location 13	31.6491
					East Ceram	Location 61 - Location 12	1.93111		East Ceram	Location 59 - Location 12	0.239217
					East Ceram	Location 62 - Location 10	8.49472		East Ceram	Location 60 - Location 13	19.8468
					East Ceram	Location 65 - Location 10	7.01719		East Ceram	Location 61 - Location 12	1.93111
					East Ceram	Location 66 - Location 13	9.75912		East Ceram	Location 62 - Location 10	8.49472
					East Ceram	Location 68 - Location 10	3.80732		East Ceram	Location 65 - Location 10	7.01719
					East Ceram	Location 69 - Location 13	0.151325		East Ceram	Location 66 - Location 13	9.75912
					East Ceram	Location 70 - Location 10	0.340351		East Ceram	Location 68 - Location 10	3.80732
					East Ceram	Location 71 - Location 10	1.5012		East Ceram	Location 69 - Location 13	0.151325
					East Ceram	Location 72 - Location 10	0.00982847		East Ceram	Location 70 - Location 10	0.340351
					East Ceram	Location 73 - Location 10	0.630819		East Ceram	Location 71 - Location 10	1.5012
					East Ceram	Location 74 - Location 10	3.35622		East Ceram	Location 72 - Location 10	0.00982847
					East Ceram	Location 75 - Location 10	24.0274		East Ceram	Location 73 - Location 10	0.630819
					East Ceram	Location 76 - Location 15	0.207186		East Ceram	Location 74 - Location 10	3.35622
					East Ceram	Location 77 - Location 10	25.7327		East Ceram	Location 75 - Location 10	24.0274
					East Ceram	Location 78 - Location 15	3.97347		East Ceram	Location 76 - Location 15	0.207186
					East Ceram	Location 79 - Location 10	28.0952		East Ceram	Location 77 - Location 10	25.7327
					East Ceram	Location 80 - Location 15	5.69013		East Ceram	Location 78 - Location 15	3.97347
					East Ceram	Location 81 - Location 15	6.50406		East Ceram	Location 79 - Location 10	28.0952
					East Ceram	Location 82 - Location 14	11.7716		East Ceram	Location 80 - Location 15	5.69013
					East Ceram	Location 83 - Location 14	2.22373		East Ceram	Location 81 - Location 15	6.50406
					East Ceram	Location 84 - Location 14	7.78195		East Ceram	Location 82 - Location 14	11.7716
					East Ceram	Location 85 - Location 14	1.4453		East Ceram	Location 83 - Location 14	2.22373
					East Ceram	Location 86 - Location 14	11.6573		East Ceram	Location 84 - Location 14	7.78195
					East Ceram	Location 87 - Location 18	0.681948		East Ceram	Location 85 - Location 14	1.4453
					East Ceram	Location 88 - Location 18	0.999308		East Ceram	Location 86 - Location 14	11.6573
					East Ceram	Location 89 - Location 19	7.86201		East Ceram	Location 87 - Location 18	0.681948
					East Ceram	Location 90 - Location 14	16.3063		East Ceram	Location 88 - Location 18	0.999308
					East Ceram	Location 91 - Location 19	5.73714		East Ceram	Location 89 - Location 19	7.86201
					East Ceram	Location 92 - Location 19	1.81516		East Ceram	Location 90 - Location 14	16.3063
					East Ceram	Location 93 - Location 19	4.41275		East Ceram	Location 91 - Location 19	5.73714
					East Ceram	Location 94 - Location 19	0.122106		East Ceram	Location 92 - Location 19	1.81516
					East Ceram	Location 95 - Location 19	3.77483		East Ceram	Location 93 - Location 19	4.41275
					East Ceram	Location 96 - Location 19	3.25559		East Ceram	Location 94 - Location 19	0.122106
					East Ceram	Location 97 - Location 19	2.59708		East Ceram	Location 95 - Location 19	3.77483
					East Ceram	Location 99 - Location 14	18.3558		East Ceram	Location 96 - Location 19	3.25559
					East Ceram	Location 102 - Location 16	24.4337		East Ceram	Location 97 - Location 19	2.59708
					East Ceram	Location 103 - Location 16	22.458		East Ceram	Location 99 - Location 14	18.3558
					East Ceram	Location 104 - Location 16	4.03076		East Ceram	Location 102 - Location 16	24.4337
					East Ceram	Location 105 - Location 16	1.99259		East Ceram	Location 103 - Location 16	22.458
					East Ceram	Location 106 - Location 16	3.87987		East Ceram	Location 104 - Location 16	4.03076
					East Ceram	Location 107 - Location 16	1.4332		East Ceram	Location 105 - Location 16	1.99259
					East Ceram	Location 108 - Location 16	2.68189		East Ceram	Location 106 - Location 16	3.87987
					East Ceram	Location 109 - Location 16	3.30248		East Ceram	Location 107 - Location 16	1.4332
					East Ceram	Location 110 - Location 16	0.649022		East Ceram	Location 108 - Location 16	2.68189
					East Ceram	Location 111 - Location 16	6.00014		East Ceram	Location 109 - Location 16	3.30248
					East Ceram	Location 112 - Location 16	7.3582		East Ceram	Location 110 - Location 16	0.649022
					East Ceram	Location 113 - Location 17	18.1151		East Ceram	Location 111 - Location 16	6.00014
					East Ceram	Location 114 - Location 16	17.3831		East Ceram	Location 112 - Location 16	7.3582
					East Ceram	Location 115 - Location 16	16.916		East Ceram	Location 113 - Location 17	18.1151
					East Ceram	Location 116 - Location 16	8.31961		East Ceram	Location 114 - Location 16	17.3831
					East Ceram	Location 117 - Location 16	9.26983		East Ceram	Location 115 - Location 16	16.916
					East Ceram	Location 118 - Location 17	9.19153		East Ceram	Location 116 - Location 16	8.31961
					East Ceram	Location 119 - Location 17	17.6737		East Ceram	Location 117 - Location 16	9.26983
					East Ceram	Location 120 - Location 17	6.80145		East Ceram	Location 118 - Location 17	9.19153
					East Ceram	Location 121 - Location 17	5.64544		East Ceram	Location 119 - Location 17	17.6737
					East Ceram	Location 122 - Location 17	24.4942		East Ceram	Location 120 - Location 17	6.80145
					East Ceram	Location 123 - Location 17	3.17503		East Ceram	Location 121 - Location 17	5.64544
					East Ceram	Location 124 - Location 17	9.26411		East Ceram	Location 122 - Location 17	24.4942
					East Ceram	Location 125 - Location 17	7.65532		East Ceram	Location 123 - Location 17	3.17503
					East Ceram	Location 126 - Location 16	17.6832		East Ceram	Location 124 - Location 17	9.26411
					East Ceram	Location 127 - Location 17	0.123155		East Ceram	Location 125 - Location 17	7.65532
					East Ceram	Location 128 - Location 16	23.1995		East Ceram	Location 126 - Location 16	17.6832
					East Ceram	Location 129 - Location 17	32.9324		East Ceram	Location 127 - Location 17	0.123155
					East Ceram	Location 130 - Location 3	8.15367		East Ceram	Location 128 - Location 16	23.1995
					East Ceram	Location 131 - Location 3	7.22645		East Ceram	Location 129 - Location 17	32.9324
					East Ceram	Location 132 - Location 3	5.08635		East Ceram	Location 130 - Location 3	8.15367
					East Ceram	Location 133 - Location 3	4.60551		East Ceram	Location 131 - Location 3	7.22645
					East Ceram	Location 134 - Location 3	4.19424		East Ceram	Location 132 - Location 3	5.08635
					East Ceram	Location 135 - Location 3	2.56124		East Ceram	Location 133 - Location 3	4.60551
					East Ceram	Location 136 - Location 3	13.2695		East Ceram	Location 134 - Location 3	4.19424
					East Ceram	Location 137 - Location 3	0.425313		East Ceram	Location 135 - Location 3	2.56124
					East Ceram	Location 138 - Location 3	2.47957		East Ceram	Location 136 - Location 3	13.2695
					East Ceram	Location 139 - Location 3	2.58223		East Ceram	Location 137 - Location 3	0.425313
					East Ceram	Location 140 - Location 3	2.33643		East Ceram	Location 138 - Location 3	2.47957
					East Ceram	Location 141 - Location 3	2.8544		East Ceram	Location 139 - Location 3	2.58223
					East Ceram	Location 142 - Location 3	3.7874		East Ceram	Location 140 - Location 3	2.33643
					East Ceram	Location 143 - Location 3	4.39307		East Ceram	Location 141 - Location 3	2.8544
					East Ceram	Location 144 - Location 6	6.40364		East Ceram	Location 142 - Location 3	3.7874
					East Ceram	Location 145 - Location 3	6.62224		East Ceram	Location 143 - Location 3	4.39307
					East Ceram	Location 146 - Location 3	7.38146		East Ceram	Location 144 - Location 6	6.40364
					East Ceram	Location 147 - Location 5	8.08564		East Ceram	Location 145 - Location 3	6.62224
					East Ceram	Location 148 - Location 5	7.04868		East Ceram	Location 146 - Location 3	7.38146
					East Ceram	Location 149 - Location 5	7.02065		East Ceram	Location 147 - Location 5	8.08564
					East Ceram	Location 150 - Location 5	6.73972		East Ceram	Location 148 - Location 5	7.04868
					East Ceram	Location 151 - Location 6	4.56259		East Ceram	Location 149 - Location 5	7.02065
					East Ceram	Location 152 - Location 6	4.37479		East Ceram	Location 150 - Location 5	6.73972
					East Ceram	Location 153 - Location 6	3.97646		East Ceram	Location 151 - Location 6	4.56259
					East Ceram	Location 154 - Location 6	3.58406		East Ceram	Location 152 - Location 6	4.37479
					East Ceram	Location 155 - Location 6	3.70244		East Ceram	Location 153 - Location 6	3.97646
					East Ceram	Location 156 - Location 6	2.81342		East Ceram	Location 154 - Location 6	3.58406
					East Ceram	Location 157 - Location 6	2.67068		East Ceram	Location 155 - Location 6	3.70244
					East Ceram	Location 158 - Location 5	4.83814		East Ceram	Location 156 - Location 6	2.81342
					East Ceram	Location 159 - Location 4	0.0715463		East Ceram	Location 157 - Location 6	2.67068
					East Ceram	Location 160 - Location 5	3.73378		East Ceram	Location 158 - Location 5	4.83814
					East Ceram	Location 161 - Location 5	2.16647		East Ceram	Location 159 - Location 4	0.0715463
					East Ceram	Location 162 - Location 5	1.5607		East Ceram	Location 160 - Location 5	3.73378
					East Ceram	Location 163 - Location 6	0.27176		East Ceram	Location 161 - Location 5	2.16647
					East Ceram	Location 164 - Location 6	0.697208		East Ceram	Location 162 - Location 5	1.5607
					East Ceram	Location 165 - Location 5	1.25193		East Ceram	Location 163 - Location 6	0.27176
					East Ceram	Location 166 - Location 6	1.35183		East Ceram	Location 164 - Location 6	0.697208
					East Ceram	Location 167 - Location 6	1.77262		East Ceram	Location 165 - Location 5	1.25193
					East Ceram	Location 168 - Location 5	0.318108		East Ceram	Location 166 - Location 6	1.35183
					East Ceram	Location 169 - Location 4	4.46072		East Ceram	Location 167 - Location 6	1.77262
					East Ceram	Location 170 - Location 5	1.616		East Ceram	Location 168 - Location 5	0.318108
					East Ceram	Location 171 - Location 4	11.9317		East Ceram	Location 169 - Location 4	4.46072
					East Ceram	Location 172 - Location 4	7.82076		East Ceram	Location 170 - Location 5	1.616
					East Ceram	Location 173 - Location 6	4.57286		East Ceram	Location 171 - Location 4	11.9317
					East Ceram	Location 174 - Location 4	8.98913		East Ceram	Location 172 - Location 4	7.82076
					East Ceram	Location 175 - Location 4	9.45384		East Ceram	Location 173 - Location 6	4.57286
					East Ceram	Location 176 - Location 4	9.74145		East Ceram	Location 174 - Location 4	8.98913
					East Ceram	Location 177 - Location 5	6.22171		East Ceram	Location 175 - Location 4	9.45384
					East Ceram	Location 178 - Location 1	0.351478		East Ceram	Location 176 - Location 4	9.74145
					East Ceram	Location 179 - Location 1	2.7		East Ceram	Location 177 - Location 5	6.22171
					East Ceram	Location 180 - Location 1	3.52591		East Ceram	Location 178 - Location 1	0.351478
					East Ceram	Location 181 - Location 5	5.68798		East Ceram	Location 179 - Location 1	2.7
					East Ceram	Location 188 - Location 9	2.67786		East Ceram	Location 180 - Location 1	3.52591
					East Ceram	Location 189 - Location 9	9.32003		East Ceram	Location 181 - Location 5	5.68798
					East Ceram	Location 190 - Location 9	8.69464		East Ceram	Location 188 - Location 9	2.67786
					East Ceram	Location 191 - Location 9	0.666635		East Ceram	Location 189 - Location 9	9.32003
					East Ceram	Location 192 - Location 9	0.243984		East Ceram	Location 190 - Location 9	8.69464
					East Ceram	Location 193 - Location 9	0.270674		East Ceram	Location 191 - Location 9	0.666635
					East Ceram	Location 194 - Location 9	0.136462		East Ceram	Location 192 - Location 9	0.243984
					East Ceram	Location 195 - Location 9	3.57198		East Ceram	Location 193 - Location 9	0.270674
					East Ceram	Location 196 - Location 2	5.28628		East Ceram	Location 194 - Location 9	0.136462
					East Ceram	Location 197 - Location 2	5.52206		East Ceram	Location 195 - Location 9	3.57198
					East Ceram	Location 198 - Location 2	2.45464		East Ceram	Location 196 - Location 2	5.28628
					East Ceram	Location 199 - Location 2	2.21367		East Ceram	Location 197 - Location 2	5.52206
					East Ceram	Location 200 - Location 2	1.70554		East Ceram	Location 198 - Location 2	2.45464
					East Ceram	Location 201 - Location 2	1.73251		East Ceram	Location 199 - Location 2	2.21367
					East Ceram	Location 202 - Location 2	1.6435		East Ceram	Location 200 - Location 2	1.70554
					East Ceram	Location 203 - Location 2	7.74971		East Ceram	Location 201 - Location 2	1.73251
					East Ceram	Location 204 - Location 2	0.448049		East Ceram	Location 202 - Location 2	1.6435
					East Ceram	Location 205 - Location 2	0.780238		East Ceram	Location 203 - Location 2	7.74971
					East Ceram	Location 206 - Location 2	9.19984		East Ceram	Location 204 - Location 2	0.448049
					East Ceram	Location 207 - Location 2	0.355455		East Ceram	Location 205 - Location 2	0.780238
					East Ceram	Location 208 - Location 2	10.5387		East Ceram	Location 206 - Location 2	9.19984
					East Ceram	Location 209 - Location 2	10.6333		East Ceram	Location 207 - Location 2	0.355455
					East Ceram	Location 210 - Location 2	10.705		East Ceram	Location 208 - Location 2	10.5387
					East Ceram	Location 212 - Location 2	12.2251		East Ceram	Location 209 - Location 2	10.6333
					East Ceram	Location 232 - Location 17	8.7158		East Ceram	Location 210 - Location 2	10.705
					East Ceram	Location 233 - Location 17	5.9481		East Ceram	Location 212 - Location 2	12.2251
					East Ceram	Location 234 - Location 17	6.86389		East Ceram	Location 232 - Location 17	8.7158
					East Ceram	Location 241 - Location 4	4.39688		East Ceram	Location 233 - Location 17	5.9481
					East Ceram	Location 242 - Location 2	7.25151		East Ceram	Location 234 - Location 17	6.86389
					East Ceram	Location 243 - Location 9	7.65418		East Ceram	Location 241 - Location 4	4.39688
					East Ceram	Location 244 - Location 9	8.50617		East Ceram	Location 242 - Location 2	7.25151
					Tual	Location 1 - Location 6	1.23168		East Ceram	Location 243 - Location 9	7.65418
					Tual	Location 2 - Location 6	1.18035		East Ceram	Location 244 - Location 9	8.50617
					Tual	Location 3 - Location 6	0.97131		Average		7.68607
					Tual	Location 4 - Location 6	0.0492365		SD		7.5558
					Tual	Location 5 - Location 6	0.348903		Median		5.66671
					Tual	Location 6 - Location 6	0.61555		Tual	Location 1 - Location 6	1.23168
					Tual	Location 10 - Location 2	0.166254		Tual	Location 2 - Location 6	1.18035
					Tual	Location 11 - Location 4	5.72312		Tual	Location 3 - Location 6	0.97131
					Tual	Location 12 - Location 4	5.95122		Tual	Location 4 - Location 6	0.0492365
					Tual	Location 13 - Location 4	2.95586		Tual	Location 5 - Location 6	0.348903
					Tual	Location 14 - Location 4	2.74431		Tual	Location 6 - Location 6	0.61555
					Tual	Location 15 - Location 4	2.44588		Tual	Location 10 - Location 2	0.166254
					Tual	Location 16 - Location 4	2.12949		Tual	Location 11 - Location 4	5.72312
					Tual	Location 17 - Location 4	1.48043		Tual	Location 12 - Location 4	5.95122
					Tual	Location 18 - Location 4	1.22776		Tual	Location 13 - Location 4	2.95586
					Tual	Location 19 - Location 4	1.11465		Tual	Location 14 - Location 4	2.74431
					Tual	Location 20 - Location 4	0.831295		Tual	Location 15 - Location 4	2.44588
					Tual	Location 21 - Location 4	0.743544		Tual	Location 16 - Location 4	2.12949
					Tual	Location 22 - Location 4	0.423172		Tual	Location 17 - Location 4	1.48043
					Tual	Location 23 - Location 4	0.0277019		Tual	Location 18 - Location 4	1.22776
					Tual	Location 24 - Location 4	0.108103		Tual	Location 19 - Location 4	1.11465
					Tual	Location 25 - Location 4	0.819947		Tual	Location 20 - Location 4	0.831295
					Tual	Location 26 - Location 4	1.38196		Tual	Location 21 - Location 4	0.743544
					Tual	Location 27 - Location 1	2.2099		Tual	Location 22 - Location 4	0.423172
					Tual	Location 28 - Location 1	1.64356		Tual	Location 23 - Location 4	0.0277019
					Tual	Location 29 - Location 1	2.47184		Tual	Location 24 - Location 4	0.108103
					Tual	Location 30 - Location 1	2.56126		Tual	Location 25 - Location 4	0.819947
					Tual	Location 31 - Location 1	2.21911		Tual	Location 26 - Location 4	1.38196
					Tual	Location 32 - Location 1	0.03593		Tual	Location 27 - Location 1	2.2099
					Tual	Location 33 - Location 1	3.94535		Tual	Location 28 - Location 1	1.64356
					Tual	Location 34 - Location 1	4.36869		Tual	Location 29 - Location 1	2.47184
					Tual	Location 35 - Location 3	0.0506235		Tual	Location 30 - Location 1	2.56126
					Tual	Location 36 - Location 3	0.310879		Tual	Location 31 - Location 1	2.21911
					Tual	Location 37 - Location 14	1.79931		Tual	Location 32 - Location 1	0.03593
					Tual	Location 38 - Location 15	0.131103		Tual	Location 33 - Location 1	3.94535
					Tual	Location 41 - Location 15	0.72883		Tual	Location 34 - Location 1	4.36869
					Tual	Location 42 - Location 14	2.14185		Tual	Location 35 - Location 3	0.0506235
					Tual	Location 45 - Location 14	1.16133		Tual	Location 36 - Location 3	0.310879
					Tual	Location 46 - Location 14	1.55589		Tual	Location 37 - Location 14	1.79931
					Tual	Location 47 - Location 14	1.73701		Tual	Location 38 - Location 15	0.131103
					Tual	Location 48 - Location 13	1.38842		Tual	Location 41 - Location 15	0.72883
					Tual	Location 49 - Location 14	2.15488		Tual	Location 42 - Location 14	2.14185
					Tual	Location 50 - Location 14	1.918		Tual	Location 45 - Location 14	1.16133
					Tual	Location 51 - Location 14	3.53212		Tual	Location 46 - Location 14	1.55589
					Tual	Location 52 - Location 14	2.26953		Tual	Location 47 - Location 14	1.73701
					Tual	Location 53 - Location 14	2.05362		Tual	Location 48 - Location 13	1.38842
					Tual	Location 54 - Location 9	2.15531		Tual	Location 49 - Location 14	2.15488
					Tual	Location 55 - Location 9	2.32459		Tual	Location 50 - Location 14	1.918
					Tual	Location 56 - Location 8	1.66979		Tual	Location 51 - Location 14	3.53212
					Tual	Location 57 - Location 9	1.46773		Tual	Location 52 - Location 14	2.26953
					Tual	Location 58 - Location 9	2.17959		Tual	Location 53 - Location 14	2.05362
					Tual	Location 59 - Location 9	1.84786		Tual	Location 54 - Location 9	2.15531
					Tual	Location 60 - Location 8	1.80099		Tual	Location 55 - Location 9	2.32459
					Tual	Location 61 - Location 8	1.33508		Tual	Location 56 - Location 8	1.66979
					Tual	Location 62 - Location 9	1.76032		Tual	Location 57 - Location 9	1.46773
					Tual	Location 63 - Location 8	1.60279		Tual	Location 58 - Location 9	2.17959
					Tual	Location 64 - Location 8	0.581964		Tual	Location 59 - Location 9	1.84786
					Tual	Location 65 - Location 5	1.77613		Tual	Location 60 - Location 8	1.80099
					Tual	Location 66 - Location 5	0.816146		Tual	Location 61 - Location 8	1.33508
					Tual	Location 67 - Location 5	0.00355911		Tual	Location 62 - Location 9	1.76032
					Tual	Location 68 - Location 9	1.09141		Tual	Location 63 - Location 8	1.60279
					Tual	Location 69 - Location 5	0.113066		Tual	Location 64 - Location 8	0.581964
					Tual	Location 70 - Location 8	1.28478		Tual	Location 65 - Location 5	1.77613
					Tual	Location 71 - Location 5	0.220323		Tual	Location 66 - Location 5	0.816146
					Tual	Location 72 - Location 5	0.297548		Tual	Location 67 - Location 5	0.00355911
					Tual	Location 73 - Location 9	1.13399		Tual	Location 68 - Location 9	1.09141
					Tual	Location 74 - Location 9	1.16554		Tual	Location 69 - Location 5	0.113066
					Tual	Location 75 - Location 9	0.84286		Tual	Location 70 - Location 8	1.28478
					Tual	Location 77 - Location 5	1.25872		Tual	Location 71 - Location 5	0.220323
					Tual	Location 78 - Location 14	0.669741		Tual	Location 72 - Location 5	0.297548
					Tual	Location 79 - Location 8	0.176987		Tual	Location 73 - Location 9	1.13399
					Tual	Location 80 - Location 9	1.16456		Tual	Location 74 - Location 9	1.16554
					Tual	Location 81 - Location 9	1.52908		Tual	Location 75 - Location 9	0.84286
					Tual	Location 82 - Location 12	2.59195		Tual	Location 77 - Location 5	1.25872
					Tual	Location 83 - Location 12	0.233933		Tual	Location 78 - Location 14	0.669741
					Tual	Location 84 - Location 12	1.54143		Tual	Location 79 - Location 8	0.176987
					Tual	Location 85 - Location 12	2.62613		Tual	Location 80 - Location 9	1.16456
					Tual	Location 88 - Location 7	0.478639		Tual	Location 81 - Location 9	1.52908
					Tual	Location 89 - Location 8	7.28036		Tual	Location 82 - Location 12	2.59195
					Tual	Location 90 - Location 12	3.68513		Tual	Location 83 - Location 12	0.233933
					Tual	Location 91 - Location 11	4.19458		Tual	Location 84 - Location 12	1.54143
					Tual	Location 92 - Location 11	2.32581		Tual	Location 85 - Location 12	2.62613
					Tual	Location 93 - Location 10	0.249137		Tual	Location 88 - Location 7	0.478639
					Tual	Location 94 - Location 10	0.17397		Tual	Location 89 - Location 8	7.28036
					Tual	Location 95 - Location 11	0.69945		Tual	Location 90 - Location 12	3.68513
					Tual	Location 96 - Location 11	0.418094		Tual	Location 91 - Location 11	4.19458
					Tual	Location 101 - Location 4	1.8384		Tual	Location 92 - Location 11	2.32581
					Tual	Location 108 - Location 12	1.05582		Tual	Location 93 - Location 10	0.249137
					Tual	Location 109 - Location 14	2.94499		Tual	Location 94 - Location 10	0.17397
					Tual	Location 110 - Location 14	1.97918		Tual	Location 95 - Location 11	0.69945
					Southeast Maluku	Location 1 - Location 1	4.31449		Tual	Location 96 - Location 11	0.418094
					Southeast Maluku	Location 2 - Location 13	4.46873		Tual	Location 101 - Location 4	1.8384
					Southeast Maluku	Location 3 - Location 13	4.41306		Tual	Location 108 - Location 12	1.05582
					Southeast Maluku	Location 4 - Location 13	3.76591		Tual	Location 109 - Location 14	2.94499
					Southeast Maluku	Location 5 - Location 1	5.21741		Tual	Location 110 - Location 14	1.97918
					Southeast Maluku	Location 6 - Location 1	4.85294		Average		1.59609
					Southeast Maluku	Location 7 - Location 1	5.0761		SD		1.34092
					Southeast Maluku	Location 8 - Location 1	3.98433		Median		1.38519
					Southeast Maluku	Location 9 - Location 1	4.30742		Southeast Maluku	Location 1 - Location 1	4.31449
					Southeast Maluku	Location 10 - Location 1	3.13743		Southeast Maluku	Location 2 - Location 13	4.46873
					Southeast Maluku	Location 11 - Location 13	3.91326		Southeast Maluku	Location 3 - Location 13	4.41306
					Southeast Maluku	Location 12 - Location 13	2.6775		Southeast Maluku	Location 4 - Location 13	3.76591
					Southeast Maluku	Location 13 - Location 1	3.36761		Southeast Maluku	Location 5 - Location 1	5.21741
					Southeast Maluku	Location 14 - Location 1	4.35455		Southeast Maluku	Location 6 - Location 1	4.85294
					Southeast Maluku	Location 15 - Location 1	4.34937		Southeast Maluku	Location 7 - Location 1	5.0761
					Southeast Maluku	Location 16 - Location 13	10.9613		Southeast Maluku	Location 8 - Location 1	3.98433
					Southeast Maluku	Location 17 - Location 1	6.64647		Southeast Maluku	Location 9 - Location 1	4.30742
					Southeast Maluku	Location 18 - Location 13	10.5059		Southeast Maluku	Location 10 - Location 1	3.13743
					Southeast Maluku	Location 19 - Location 1	2.22458		Southeast Maluku	Location 11 - Location 13	3.91326
					Southeast Maluku	Location 20 - Location 13	0.980416		Southeast Maluku	Location 12 - Location 13	2.6775
					Southeast Maluku	Location 21 - Location 13	3.40198		Southeast Maluku	Location 13 - Location 1	3.36761
					Southeast Maluku	Location 22 - Location 1	1.22104		Southeast Maluku	Location 14 - Location 1	4.35455
					Southeast Maluku	Location 23 - Location 1	4.06824		Southeast Maluku	Location 15 - Location 1	4.34937
					Southeast Maluku	Location 24 - Location 13	0.266405		Southeast Maluku	Location 16 - Location 13	10.9613
					Southeast Maluku	Location 25 - Location 13	3.7054		Southeast Maluku	Location 17 - Location 1	6.64647
					Southeast Maluku	Location 26 - Location 1	1.08757		Southeast Maluku	Location 18 - Location 13	10.5059
					Southeast Maluku	Location 27 - Location 13	4.09962		Southeast Maluku	Location 19 - Location 1	2.22458
					Southeast Maluku	Location 28 - Location 13	4.25718		Southeast Maluku	Location 20 - Location 13	0.980416
					Southeast Maluku	Location 29 - Location 1	0.999586		Southeast Maluku	Location 21 - Location 13	3.40198
					Southeast Maluku	Location 30 - Location 1	0.567707		Southeast Maluku	Location 22 - Location 1	1.22104
					Southeast Maluku	Location 31 - Location 1	0.581927		Southeast Maluku	Location 23 - Location 1	4.06824
					Southeast Maluku	Location 33 - Location 1	0.979147		Southeast Maluku	Location 24 - Location 13	0.266405
					Southeast Maluku	Location 34 - Location 1	0.361217		Southeast Maluku	Location 25 - Location 13	3.7054
					Southeast Maluku	Location 35 - Location 13	4.86087		Southeast Maluku	Location 26 - Location 1	1.08757
					Southeast Maluku	Location 36 - Location 14	1.15883		Southeast Maluku	Location 27 - Location 13	4.09962
					Southeast Maluku	Location 37 - Location 1	1.56316		Southeast Maluku	Location 28 - Location 13	4.25718
					Southeast Maluku	Location 38 - Location 14	1.24707		Southeast Maluku	Location 29 - Location 1	0.999586
					Southeast Maluku	Location 39 - Location 1	2.86529		Southeast Maluku	Location 30 - Location 1	0.567707
					Southeast Maluku	Location 40 - Location 1	2.78503		Southeast Maluku	Location 31 - Location 1	0.581927
					Southeast Maluku	Location 41 - Location 13	8.52308		Southeast Maluku	Location 33 - Location 1	0.979147
					Southeast Maluku	Location 42 - Location 4	14.489		Southeast Maluku	Location 34 - Location 1	0.361217
					Southeast Maluku	Location 43 - Location 13	9.81822		Southeast Maluku	Location 35 - Location 13	4.86087
					Southeast Maluku	Location 44 - Location 1	3.85433		Southeast Maluku	Location 36 - Location 14	1.15883
					Southeast Maluku	Location 45 - Location 15	2.0589		Southeast Maluku	Location 37 - Location 1	1.56316
					Southeast Maluku	Location 46 - Location 13	13.8545		Southeast Maluku	Location 38 - Location 14	1.24707
					Southeast Maluku	Location 47 - Location 15	0.891579		Southeast Maluku	Location 39 - Location 1	2.86529
					Southeast Maluku	Location 48 - Location 15	0.300541		Southeast Maluku	Location 40 - Location 1	2.78503
					Southeast Maluku	Location 49 - Location 15	0.136122		Southeast Maluku	Location 41 - Location 13	8.52308
					Southeast Maluku	Location 50 - Location 4	9.56644		Southeast Maluku	Location 42 - Location 4	14.489
					Southeast Maluku	Location 51 - Location 13	12.7968		Southeast Maluku	Location 43 - Location 13	9.81822
					Southeast Maluku	Location 52 - Location 15	1.00434		Southeast Maluku	Location 44 - Location 1	3.85433
					Southeast Maluku	Location 53 - Location 15	2.36237		Southeast Maluku	Location 45 - Location 15	2.0589
					Southeast Maluku	Location 54 - Location 4	6.9863		Southeast Maluku	Location 46 - Location 13	13.8545
					Southeast Maluku	Location 55 - Location 15	3.73357		Southeast Maluku	Location 47 - Location 15	0.891579
					Southeast Maluku	Location 56 - Location 15	5.02163		Southeast Maluku	Location 48 - Location 15	0.300541
					Southeast Maluku	Location 57 - Location 4	4.8845		Southeast Maluku	Location 49 - Location 15	0.136122
					Southeast Maluku	Location 58 - Location 4	4.60201		Southeast Maluku	Location 50 - Location 4	9.56644
					Southeast Maluku	Location 59 - Location 15	6.76859		Southeast Maluku	Location 51 - Location 13	12.7968
					Southeast Maluku	Location 60 - Location 4	2.80464		Southeast Maluku	Location 52 - Location 15	1.00434
					Southeast Maluku	Location 61 - Location 4	1.75885		Southeast Maluku	Location 53 - Location 15	2.36237
					Southeast Maluku	Location 62 - Location 4	0.0996436		Southeast Maluku	Location 54 - Location 4	6.9863
					Southeast Maluku	Location 63 - Location 4	2.33109		Southeast Maluku	Location 55 - Location 15	3.73357
					Southeast Maluku	Location 64 - Location 3	12.2958		Southeast Maluku	Location 56 - Location 15	5.02163
					Southeast Maluku	Location 65 - Location 3	11.6472		Southeast Maluku	Location 57 - Location 4	4.8845
					Southeast Maluku	Location 66 - Location 3	11.5351		Southeast Maluku	Location 58 - Location 4	4.60201
					Southeast Maluku	Location 67 - Location 3	11.4162		Southeast Maluku	Location 59 - Location 15	6.76859
					Southeast Maluku	Location 68 - Location 3	11.3299		Southeast Maluku	Location 60 - Location 4	2.80464
					Southeast Maluku	Location 69 - Location 3	11.2486		Southeast Maluku	Location 61 - Location 4	1.75885
					Southeast Maluku	Location 70 - Location 3	9.94892		Southeast Maluku	Location 62 - Location 4	0.0996436
					Southeast Maluku	Location 71 - Location 2	13.5196		Southeast Maluku	Location 63 - Location 4	2.33109
					Southeast Maluku	Location 72 - Location 2	13.1039		Southeast Maluku	Location 64 - Location 3	12.2958
					Southeast Maluku	Location 73 - Location 2	12.0937		Southeast Maluku	Location 65 - Location 3	11.6472
					Southeast Maluku	Location 74 - Location 3	8.46601		Southeast Maluku	Location 66 - Location 3	11.5351
					Southeast Maluku	Location 75 - Location 3	8.65778		Southeast Maluku	Location 67 - Location 3	11.4162
					Southeast Maluku	Location 76 - Location 3	7.91924		Southeast Maluku	Location 68 - Location 3	11.3299
					Southeast Maluku	Location 77 - Location 3	6.37506		Southeast Maluku	Location 69 - Location 3	11.2486
					Southeast Maluku	Location 78 - Location 2	9.72485		Southeast Maluku	Location 70 - Location 3	9.94892
					Southeast Maluku	Location 79 - Location 3	4.64861		Southeast Maluku	Location 71 - Location 2	13.5196
					Southeast Maluku	Location 80 - Location 2	7.34196		Southeast Maluku	Location 72 - Location 2	13.1039
					Southeast Maluku	Location 81 - Location 3	2.4129		Southeast Maluku	Location 73 - Location 2	12.0937
					Southeast Maluku	Location 82 - Location 3	2.48091		Southeast Maluku	Location 74 - Location 3	8.46601
					Southeast Maluku	Location 83 - Location 3	1.68554		Southeast Maluku	Location 75 - Location 3	8.65778
					Southeast Maluku	Location 84 - Location 3	1.3792		Southeast Maluku	Location 76 - Location 3	7.91924
					Southeast Maluku	Location 85 - Location 3	0.11896		Southeast Maluku	Location 77 - Location 3	6.37506
					Southeast Maluku	Location 86 - Location 2	3.49068		Southeast Maluku	Location 78 - Location 2	9.72485
					Southeast Maluku	Location 87 - Location 2	1.02456		Southeast Maluku	Location 79 - Location 3	4.64861
					Southeast Maluku	Location 88 - Location 2	0.230414		Southeast Maluku	Location 80 - Location 2	7.34196
					Southeast Maluku	Location 95 - Location 17	0.229095		Southeast Maluku	Location 81 - Location 3	2.4129
					Southeast Maluku	Location 109 - Location 18	7.67167		Southeast Maluku	Location 82 - Location 3	2.48091
					Southeast Maluku	Location 110 - Location 18	7.45568		Southeast Maluku	Location 83 - Location 3	1.68554
					Southeast Maluku	Location 111 - Location 18	4.38095		Southeast Maluku	Location 84 - Location 3	1.3792
					Southeast Maluku	Location 112 - Location 18	3.70685		Southeast Maluku	Location 85 - Location 3	0.11896
					Southeast Maluku	Location 113 - Location 18	3.24377		Southeast Maluku	Location 86 - Location 2	3.49068
					Southeast Maluku	Location 114 - Location 18	4.34622		Southeast Maluku	Location 87 - Location 2	1.02456
					Southeast Maluku	Location 115 - Location 18	4.45137		Southeast Maluku	Location 88 - Location 2	0.230414
					Southeast Maluku	Location 116 - Location 9	0.525782		Southeast Maluku	Location 95 - Location 17	0.229095
					Southeast Maluku	Location 117 - Location 8	13.0148		Southeast Maluku	Location 109 - Location 18	7.67167
					Southeast Maluku	Location 118 - Location 18	0		Southeast Maluku	Location 110 - Location 18	7.45568
					Southeast Maluku	Location 119 - Location 9	5.34309		Southeast Maluku	Location 111 - Location 18	4.38095
					Southeast Maluku	Location 120 - Location 9	4.49954		Southeast Maluku	Location 112 - Location 18	3.70685
					Southeast Maluku	Location 121 - Location 18	0		Southeast Maluku	Location 113 - Location 18	3.24377
					Southeast Maluku	Location 122 - Location 9	6.14863		Southeast Maluku	Location 114 - Location 18	4.34622
					Southeast Maluku	Location 123 - Location 9	4.03783		Southeast Maluku	Location 115 - Location 18	4.45137
					Southeast Maluku	Location 125 - Location 9	6.46528		Southeast Maluku	Location 116 - Location 9	0.525782
					Southeast Maluku	Location 126 - Location 9	4.52455		Southeast Maluku	Location 117 - Location 8	13.0148
					Southeast Maluku	Location 127 - Location 8	10.3441		Southeast Maluku	Location 118 - Location 18	0
					Southeast Maluku	Location 128 - Location 18	6.74979		Southeast Maluku	Location 119 - Location 9	5.34309
					Southeast Maluku	Location 129 - Location 8	9.63649		Southeast Maluku	Location 120 - Location 9	4.49954
					Southeast Maluku	Location 130 - Location 10	10.6472		Southeast Maluku	Location 121 - Location 18	0
					Southeast Maluku	Location 131 - Location 10	9.86406		Southeast Maluku	Location 122 - Location 9	6.14863
					Southeast Maluku	Location 132 - Location 8	7.61518		Southeast Maluku	Location 123 - Location 9	4.03783
					Southeast Maluku	Location 133 - Location 8	7.2866		Southeast Maluku	Location 125 - Location 9	6.46528
					Southeast Maluku	Location 135 - Location 10	8.94601		Southeast Maluku	Location 126 - Location 9	4.52455
					Southeast Maluku	Location 137 - Location 10	8.4212		Southeast Maluku	Location 127 - Location 8	10.3441
					Southeast Maluku	Location 138 - Location 10	7.86025		Southeast Maluku	Location 128 - Location 18	6.74979
					Southeast Maluku	Location 139 - Location 10	7.38675		Southeast Maluku	Location 129 - Location 8	9.63649
					Southeast Maluku	Location 140 - Location 10	6.23709		Southeast Maluku	Location 130 - Location 10	10.6472
					Southeast Maluku	Location 141 - Location 10	10.1031		Southeast Maluku	Location 131 - Location 10	9.86406
					Southeast Maluku	Location 142 - Location 10	5.79459		Southeast Maluku	Location 132 - Location 8	7.61518
					Southeast Maluku	Location 143 - Location 10	10.1971		Southeast Maluku	Location 133 - Location 8	7.2866
					Southeast Maluku	Location 144 - Location 8	3.23269		Southeast Maluku	Location 135 - Location 10	8.94601
					Southeast Maluku	Location 145 - Location 10	4.83619		Southeast Maluku	Location 137 - Location 10	8.4212
					Southeast Maluku	Location 146 - Location 10	10.3901		Southeast Maluku	Location 138 - Location 10	7.86025
					Southeast Maluku	Location 148 - Location 10	4.41014		Southeast Maluku	Location 139 - Location 10	7.38675
					Southeast Maluku	Location 149 - Location 10	3.90995		Southeast Maluku	Location 140 - Location 10	6.23709
					Southeast Maluku	Location 150 - Location 10	3.47551		Southeast Maluku	Location 141 - Location 10	10.1031
					Southeast Maluku	Location 152 - Location 9	13.7305		Southeast Maluku	Location 142 - Location 10	5.79459
					Southeast Maluku	Location 155 - Location 8	0.267991		Southeast Maluku	Location 143 - Location 10	10.1971
					Southeast Maluku	Location 156 - Location 6	4.22719		Southeast Maluku	Location 144 - Location 8	3.23269
					Southeast Maluku	Location 157 - Location 10	1.24836		Southeast Maluku	Location 145 - Location 10	4.83619
					Southeast Maluku	Location 158 - Location 7	1.1652		Southeast Maluku	Location 146 - Location 10	10.3901
					Southeast Maluku	Location 159 - Location 7	1.01742		Southeast Maluku	Location 148 - Location 10	4.41014
					Southeast Maluku	Location 163 - Location 10	0.570364		Southeast Maluku	Location 149 - Location 10	3.90995
					Southeast Maluku	Location 164 - Location 6	4.17865		Southeast Maluku	Location 150 - Location 10	3.47551
					Southeast Maluku	Location 165 - Location 7	0.33878		Southeast Maluku	Location 152 - Location 9	13.7305
					Southeast Maluku	Location 166 - Location 10	0.0588027		Southeast Maluku	Location 155 - Location 8	0.267991
					Southeast Maluku	Location 167 - Location 7	0.308697		Southeast Maluku	Location 156 - Location 6	4.22719
					Southeast Maluku	Location 168 - Location 7	0.556267		Southeast Maluku	Location 157 - Location 10	1.24836
					Southeast Maluku	Location 169 - Location 6	3.42717		Southeast Maluku	Location 158 - Location 7	1.1652
					Southeast Maluku	Location 170 - Location 11	4.25914		Southeast Maluku	Location 159 - Location 7	1.01742
					Southeast Maluku	Location 171 - Location 8	5.81039		Southeast Maluku	Location 163 - Location 10	0.570364
					Southeast Maluku	Location 172 - Location 10	4.0509		Southeast Maluku	Location 164 - Location 6	4.17865
					Southeast Maluku	Location 173 - Location 8	4.76423		Southeast Maluku	Location 165 - Location 7	0.33878
					Southeast Maluku	Location 174 - Location 6	0.194599		Southeast Maluku	Location 166 - Location 10	0.0588027
					Southeast Maluku	Location 175 - Location 8	6.15685		Southeast Maluku	Location 167 - Location 7	0.308697
					Southeast Maluku	Location 176 - Location 10	9.70899		Southeast Maluku	Location 168 - Location 7	0.556267
					Southeast Maluku	Location 177 - Location 10	10.1794		Southeast Maluku	Location 169 - Location 6	3.42717
					Southeast Maluku	Location 178 - Location 10	8.19881		Southeast Maluku	Location 170 - Location 11	4.25914
					Southeast Maluku	Location 179 - Location 11	10.8244		Southeast Maluku	Location 171 - Location 8	5.81039
					Southeast Maluku	Location 180 - Location 11	10.6446		Southeast Maluku	Location 172 - Location 10	4.0509
					Southeast Maluku	Location 181 - Location 11	0.0862042		Southeast Maluku	Location 173 - Location 8	4.76423
					Southeast Maluku	Location 182 - Location 10	7.14165		Southeast Maluku	Location 174 - Location 6	0.194599
					Southeast Maluku	Location 183 - Location 10	7.31883		Southeast Maluku	Location 175 - Location 8	6.15685
					Southeast Maluku	Location 184 - Location 5	4.80128		Southeast Maluku	Location 176 - Location 10	9.70899
					Southeast Maluku	Location 185 - Location 10	7.61095		Southeast Maluku	Location 177 - Location 10	10.1794
					Southeast Maluku	Location 186 - Location 5	5.88927		Southeast Maluku	Location 178 - Location 10	8.19881
					Southeast Maluku	Location 187 - Location 5	5.06806		Southeast Maluku	Location 179 - Location 11	10.8244
					Southeast Maluku	Location 188 - Location 5	5.34035		Southeast Maluku	Location 180 - Location 11	10.6446
					Southeast Maluku	Location 189 - Location 10	7.93912		Southeast Maluku	Location 181 - Location 11	0.0862042
					Southeast Maluku	Location 190 - Location 8	9.03175		Southeast Maluku	Location 182 - Location 10	7.14165
					Southeast Maluku	Location 191 - Location 8	9.64003		Southeast Maluku	Location 183 - Location 10	7.31883
					Southeast Maluku	Location 192 - Location 11	2.48691		Southeast Maluku	Location 184 - Location 5	4.80128
					Southeast Maluku	Location 193 - Location 11	2.37193		Southeast Maluku	Location 185 - Location 10	7.61095
					Southeast Maluku	Location 194 - Location 11	9.22752		Southeast Maluku	Location 186 - Location 5	5.88927
					Southeast Maluku	Location 195 - Location 8	11.0655		Southeast Maluku	Location 187 - Location 5	5.06806
					Southeast Maluku	Location 196 - Location 8	11.3435		Southeast Maluku	Location 188 - Location 5	5.34035
					Southeast Maluku	Location 197 - Location 11	3.14883		Southeast Maluku	Location 189 - Location 10	7.93912
					Southeast Maluku	Location 198 - Location 5	2.8029		Southeast Maluku	Location 190 - Location 8	9.03175
					Southeast Maluku	Location 199 - Location 11	8.80902		Southeast Maluku	Location 191 - Location 8	9.64003
					Southeast Maluku	Location 200 - Location 11	3.67228		Southeast Maluku	Location 192 - Location 11	2.48691
					Southeast Maluku	Location 201 - Location 5	2.34999		Southeast Maluku	Location 193 - Location 11	2.37193
					Southeast Maluku	Location 202 - Location 8	12.2577		Southeast Maluku	Location 194 - Location 11	9.22752
					Southeast Maluku	Location 203 - Location 8	12.0099		Southeast Maluku	Location 195 - Location 8	11.0655
					Southeast Maluku	Location 204 - Location 5	0.213315		Southeast Maluku	Location 196 - Location 8	11.3435
					Southeast Maluku	Location 205 - Location 8	12.6136		Southeast Maluku	Location 197 - Location 11	3.14883
					Southeast Maluku	Location 207 - Location 11	10.4813		Southeast Maluku	Location 198 - Location 5	2.8029
					Southeast Maluku	Location 208 - Location 11	10.5026		Southeast Maluku	Location 199 - Location 11	8.80902
					Southeast Maluku	Location 209 - Location 12	0.721002		Southeast Maluku	Location 200 - Location 11	3.67228
					Southeast Maluku	Location 210 - Location 12	0.604159		Southeast Maluku	Location 201 - Location 5	2.34999
					Southeast Maluku	Location 213 - Location 13	8.7257		Southeast Maluku	Location 202 - Location 8	12.2577
					Southeast Maluku	Location 214 - Location 13	9.4948		Southeast Maluku	Location 203 - Location 8	12.0099
					Southeast Maluku	Location 215 - Location 16	0.018993		Southeast Maluku	Location 204 - Location 5	0.213315
					Southeast Maluku	Location 216 - Location 16	0.57677		Southeast Maluku	Location 205 - Location 8	12.6136
					Southeast Maluku	Location 217 - Location 13	8.26419		Southeast Maluku	Location 207 - Location 11	10.4813
					Southeast Maluku	Location 218 - Location 13	13.9103		Southeast Maluku	Location 208 - Location 11	10.5026
					Southeast Maluku	Location 219 - Location 13	7.5453		Southeast Maluku	Location 209 - Location 12	0.721002
					Southeast Maluku	Location 220 - Location 16	1.91203		Southeast Maluku	Location 210 - Location 12	0.604159
					Southeast Maluku	Location 221 - Location 13	7.54699		Southeast Maluku	Location 213 - Location 13	8.7257
					Southeast Maluku	Location 222 - Location 1	6.79352		Southeast Maluku	Location 214 - Location 13	9.4948
					Southeast Maluku	Location 223 - Location 13	13.5085		Southeast Maluku	Location 215 - Location 16	0.018993
					Southeast Maluku	Location 224 - Location 1	6.52458		Southeast Maluku	Location 216 - Location 16	0.57677
					Southeast Maluku	Location 225 - Location 13	13.5085		Southeast Maluku	Location 217 - Location 13	8.26419
					Southeast Maluku	Location 226 - Location 13	13.4174		Southeast Maluku	Location 218 - Location 13	13.9103
					Southeast Maluku	Location 227 - Location 1	6.19651		Southeast Maluku	Location 219 - Location 13	7.5453
					Southeast Maluku	Location 228 - Location 1	10.0992		Southeast Maluku	Location 220 - Location 16	1.91203
					Southeast Maluku	Location 229 - Location 13	12.4222		Southeast Maluku	Location 221 - Location 13	7.54699
					Southeast Maluku	Location 230 - Location 1	5.64025		Southeast Maluku	Location 222 - Location 1	6.79352
					Southeast Maluku	Location 231 - Location 1	5.00226		Southeast Maluku	Location 223 - Location 13	13.5085
					Southeast Maluku	Location 233 - Location 11	4.34908		Southeast Maluku	Location 224 - Location 1	6.52458
					Southeast Maluku	Location 234 - Location 13	9.91685		Southeast Maluku	Location 225 - Location 13	13.5085
					Southeast Maluku	Location 235 - Location 11	4.65777		Southeast Maluku	Location 226 - Location 13	13.4174
					Southeast Maluku	Location 236 - Location 11	2.25425		Southeast Maluku	Location 227 - Location 1	6.19651
					Southeast Maluku	Location 237 - Location 8	9.2406		Southeast Maluku	Location 228 - Location 1	10.0992
					Southeast Maluku	Location 242 - Location 2	0.926606		Southeast Maluku	Location 229 - Location 13	12.4222
					Southeast Maluku	Location 243 - Location 2	2.63197		Southeast Maluku	Location 230 - Location 1	5.64025
					Southeast Maluku	Location 244 - Location 2	8.8763		Southeast Maluku	Location 231 - Location 1	5.00226
					Southeast Maluku	Location 246 - Location 6	3.11516		Southeast Maluku	Location 233 - Location 11	4.34908
					Southeast Maluku	Location 247 - Location 6	0.289346		Southeast Maluku	Location 234 - Location 13	9.91685
					Southeast Maluku	Location 248 - Location 5	5.43139		Southeast Maluku	Location 235 - Location 11	4.65777
					Southeast Maluku	Location 249 - Location 1	10.1361		Southeast Maluku	Location 236 - Location 11	2.25425
					Southeast Maluku	Location 250 - Location 1	6.04688		Southeast Maluku	Location 237 - Location 8	9.2406
					Southeast Maluku	Location 251 - Location 1	6.37966		Southeast Maluku	Location 242 - Location 2	0.926606
					Southeast Maluku	Location 252 - Location 1	4.26631		Southeast Maluku	Location 243 - Location 2	2.63197
					Aru Islands	Location 4 - Location 6	11.4087		Southeast Maluku	Location 244 - Location 2	8.8763
					Aru Islands	Location 9 - Location 7	0.150751		Southeast Maluku	Location 246 - Location 6	3.11516
					Aru Islands	Location 12 - Location 14	0.0699779		Southeast Maluku	Location 247 - Location 6	0.289346
					Aru Islands	Location 14 - Location 4	0.0203015		Southeast Maluku	Location 248 - Location 5	5.43139
					Aru Islands	Location 15 - Location 11	2.15182		Southeast Maluku	Location 249 - Location 1	10.1361
					Aru Islands	Location 16 - Location 11	1.19537		Southeast Maluku	Location 250 - Location 1	6.04688
					Aru Islands	Location 17 - Location 11	0.273014		Southeast Maluku	Location 251 - Location 1	6.37966
					Aru Islands	Location 18 - Location 8	8.64745		Southeast Maluku	Location 252 - Location 1	4.26631
					Aru Islands	Location 21 - Location 8	0		Average		5.61404
					Aru Islands	Location 23 - Location 8	0.245954		SD		3.94193
					Aru Islands	Location 24 - Location 8	3.12014		Median		4.76423
					Aru Islands	Location 25 - Location 10	0.0953458		Aru Islands	Location 4 - Location 6	11.4087
					Aru Islands	Location 26 - Location 10	0.523941		Aru Islands	Location 9 - Location 7	0.150751
					Aru Islands	Location 31 - Location 13	0.0636161		Aru Islands	Location 12 - Location 14	0.0699779
					Aru Islands	Location 37 - Location 15	0.0619325		Aru Islands	Location 14 - Location 4	0.0203015
					Aru Islands	Location 44 - Location 21	0.413498		Aru Islands	Location 15 - Location 11	2.15182
					Aru Islands	Location 45 - Location 17	0.185442		Aru Islands	Location 16 - Location 11	1.19537
					Aru Islands	Location 46 - Location 17	0.816187		Aru Islands	Location 17 - Location 11	0.273014
					Aru Islands	Location 49 - Location 21	0.0212248		Aru Islands	Location 18 - Location 8	8.64745
					Aru Islands	Location 55 - Location 18	0.69001		Aru Islands	Location 21 - Location 8	0
					Aru Islands	Location 57 - Location 18	14.0036		Aru Islands	Location 23 - Location 8	0.245954
					Aru Islands	Location 58 - Location 18	12.8685		Aru Islands	Location 24 - Location 8	3.12014
					Aru Islands	Location 59 - Location 18	12.1658		Aru Islands	Location 25 - Location 10	0.0953458
					Aru Islands	Location 61 - Location 18	8.94271		Aru Islands	Location 26 - Location 10	0.523941
					Aru Islands	Location 62 - Location 18	11.0567		Aru Islands	Location 31 - Location 13	0.0636161
					Aru Islands	Location 66 - Location 19	0.252525		Aru Islands	Location 37 - Location 15	0.0619325
					Aru Islands	Location 73 - Location 2	10.1533		Aru Islands	Location 44 - Location 21	0.413498
					Aru Islands	Location 75 - Location 2	5.61927		Aru Islands	Location 45 - Location 17	0.185442
					Aru Islands	Location 76 - Location 2	5.38793		Aru Islands	Location 46 - Location 17	0.816187
					Aru Islands	Location 77 - Location 2	5.16029		Aru Islands	Location 49 - Location 21	0.0212248
					Aru Islands	Location 78 - Location 2	4.95802		Aru Islands	Location 55 - Location 18	0.69001
					Aru Islands	Location 79 - Location 2	5.39031		Aru Islands	Location 57 - Location 18	14.0036
					Aru Islands	Location 84 - Location 2	1.1632		Aru Islands	Location 58 - Location 18	12.8685
					Aru Islands	Location 85 - Location 2	0.551727		Aru Islands	Location 59 - Location 18	12.1658
					Aru Islands	Location 86 - Location 1	1.73745		Aru Islands	Location 61 - Location 18	8.94271
					Aru Islands	Location 87 - Location 2	2.62615		Aru Islands	Location 62 - Location 18	11.0567
					Aru Islands	Location 89 - Location 1	5.04218		Aru Islands	Location 66 - Location 19	0.252525
					Aru Islands	Location 91 - Location 25	0.0926304		Aru Islands	Location 73 - Location 2	10.1533
					Aru Islands	Location 94 - Location 12	0.0460848		Aru Islands	Location 75 - Location 2	5.61927
					Aru Islands	Location 108 - Location 24	0.295419		Aru Islands	Location 76 - Location 2	5.38793
					Aru Islands	Location 110 - Location 23	0.0140319		Aru Islands	Location 77 - Location 2	5.16029
					Aru Islands	Location 123 - Location 3	0.0159358		Aru Islands	Location 78 - Location 2	4.95802
					Aru Islands	Location 124 - Location 3	0.687796		Aru Islands	Location 79 - Location 2	5.39031
					Aru Islands	Location 140 - Location 5	0.14933		Aru Islands	Location 84 - Location 2	1.1632
					Aru Islands	Location 141 - Location 5	0		Aru Islands	Location 85 - Location 2	0.551727
					Aru Islands	Location 142 - Location 22	0.352494		Aru Islands	Location 86 - Location 1	1.73745
					Aru Islands	Location 143 - Location 22	2.16543		Aru Islands	Location 87 - Location 2	2.62615
					Aru Islands	Location 144 - Location 6	6.41818		Aru Islands	Location 89 - Location 1	5.04218
					Aru Islands	Location 147 - Location 27	0.139151		Aru Islands	Location 91 - Location 25	0.0926304
					Aru Islands	Location 148 - Location 11	2.15182		Aru Islands	Location 94 - Location 12	0.0460848
					Aru Islands	Location 152 - Location 16	0.0934747		Aru Islands	Location 108 - Location 24	0.295419
					Aru Islands	Location 153 - Location 25	0.0402263		Aru Islands	Location 110 - Location 23	0.0140319
					West Southeast Maluku	Location 3 - Location 6	2.41837		Aru Islands	Location 123 - Location 3	0.0159358
					West Southeast Maluku	Location 4 - Location 6	5.35169		Aru Islands	Location 124 - Location 3	0.687796
					West Southeast Maluku	Location 10 - Location 7	3.93672		Aru Islands	Location 140 - Location 5	0.14933
					West Southeast Maluku	Location 11 - Location 7	13.5974		Aru Islands	Location 141 - Location 5	0
					West Southeast Maluku	Location 14 - Location 7	13.5245		Aru Islands	Location 142 - Location 22	0.352494
					West Southeast Maluku	Location 15 - Location 7	13.392		Aru Islands	Location 143 - Location 22	2.16543
					West Southeast Maluku	Location 19 - Location 1	1.06171		Aru Islands	Location 144 - Location 6	6.41818
					West Southeast Maluku	Location 20 - Location 1	2.20737		Aru Islands	Location 147 - Location 27	0.139151
					West Southeast Maluku	Location 24 - Location 1	2.10097		Aru Islands	Location 148 - Location 11	2.15182
					West Southeast Maluku	Location 25 - Location 1	2.3895		Aru Islands	Location 152 - Location 16	0.0934747
					West Southeast Maluku	Location 26 - Location 1	2.31521		Aru Islands	Location 153 - Location 25	0.0402263
					West Southeast Maluku	Location 27 - Location 1	2.36449		Average		2.88262
					West Southeast Maluku	Location 28 - Location 1	2.19556		SD		4.04545
					West Southeast Maluku	Location 29 - Location 1	2.32694		Median		0.619761
					West Southeast Maluku	Location 33 - Location 1	26.9612		West Southeast Maluku	Location 3 - Location 6	2.41837
					West Southeast Maluku	Location 34 - Location 4	0.388009		West Southeast Maluku	Location 4 - Location 6	5.35169
					West Southeast Maluku	Location 35 - Location 4	0.569621		West Southeast Maluku	Location 10 - Location 7	3.93672
					West Southeast Maluku	Location 36 - Location 4	1.46916		West Southeast Maluku	Location 11 - Location 7	13.5974
					West Southeast Maluku	Location 37 - Location 4	9.61439		West Southeast Maluku	Location 14 - Location 7	13.5245
					West Southeast Maluku	Location 38 - Location 1	17.3569		West Southeast Maluku	Location 15 - Location 7	13.392
					West Southeast Maluku	Location 40 - Location 4	0.00127838		West Southeast Maluku	Location 19 - Location 1	1.06171
					West Southeast Maluku	Location 41 - Location 5	0.336986		West Southeast Maluku	Location 20 - Location 1	2.20737
					West Southeast Maluku	Location 43 - Location 13	0.535956		West Southeast Maluku	Location 24 - Location 1	2.10097
					West Southeast Maluku	Location 44 - Location 3	0.0370267		West Southeast Maluku	Location 25 - Location 1	2.3895
					West Southeast Maluku	Location 46 - Location 12	4.3928		West Southeast Maluku	Location 26 - Location 1	2.31521
					West Southeast Maluku	Location 48 - Location 12	0.705273		West Southeast Maluku	Location 27 - Location 1	2.36449
					West Southeast Maluku	Location 49 - Location 5	21.1943		West Southeast Maluku	Location 28 - Location 1	2.19556
					West Southeast Maluku	Location 50 - Location 5	21.2575		West Southeast Maluku	Location 29 - Location 1	2.32694
					West Southeast Maluku	Location 51 - Location 5	20.2681		West Southeast Maluku	Location 33 - Location 1	26.9612
					West Southeast Maluku	Location 52 - Location 5	20.2999		West Southeast Maluku	Location 34 - Location 4	0.388009
					West Southeast Maluku	Location 53 - Location 5	15.5856		West Southeast Maluku	Location 35 - Location 4	0.569621
					West Southeast Maluku	Location 55 - Location 11	28.0684		West Southeast Maluku	Location 36 - Location 4	1.46916
					West Southeast Maluku	Location 56 - Location 11	28.0697		West Southeast Maluku	Location 37 - Location 4	9.61439
					West Southeast Maluku	Location 57 - Location 11	28.0409		West Southeast Maluku	Location 38 - Location 1	17.3569
					West Southeast Maluku	Location 58 - Location 11	28.0042		West Southeast Maluku	Location 40 - Location 4	0.00127838
					West Southeast Maluku	Location 59 - Location 11	38.3882		West Southeast Maluku	Location 41 - Location 5	0.336986
					West Southeast Maluku	Location 60 - Location 11	20.6896		West Southeast Maluku	Location 43 - Location 13	0.535956
					West Southeast Maluku	Location 61 - Location 11	27.9186		West Southeast Maluku	Location 44 - Location 3	0.0370267
					West Southeast Maluku	Location 62 - Location 11	6.36		West Southeast Maluku	Location 46 - Location 12	4.3928
					West Southeast Maluku	Location 63 - Location 11	22.6887		West Southeast Maluku	Location 48 - Location 12	0.705273
					West Southeast Maluku	Location 64 - Location 11	28.9293		West Southeast Maluku	Location 49 - Location 5	21.1943
					West Southeast Maluku	Location 65 - Location 11	30.8321		West Southeast Maluku	Location 50 - Location 5	21.2575
					West Southeast Maluku	Location 66 - Location 11	19.6314		West Southeast Maluku	Location 51 - Location 5	20.2681
					West Southeast Maluku	Location 67 - Location 11	17.2176		West Southeast Maluku	Location 52 - Location 5	20.2999
					West Southeast Maluku	Location 68 - Location 11	17.2288		West Southeast Maluku	Location 53 - Location 5	15.5856
					West Southeast Maluku	Location 69 - Location 11	0.0999284		West Southeast Maluku	Location 55 - Location 11	28.0684
					West Southeast Maluku	Location 70 - Location 11	17.1995		West Southeast Maluku	Location 56 - Location 11	28.0697
					West Southeast Maluku	Location 71 - Location 11	18.8771		West Southeast Maluku	Location 57 - Location 11	28.0409
					West Southeast Maluku	Location 72 - Location 11	14.3502		West Southeast Maluku	Location 58 - Location 11	28.0042
					West Southeast Maluku	Location 73 - Location 11	15.8409		West Southeast Maluku	Location 59 - Location 11	38.3882
					West Southeast Maluku	Location 74 - Location 11	26.4454		West Southeast Maluku	Location 60 - Location 11	20.6896
					West Southeast Maluku	Location 75 - Location 11	2.80986		West Southeast Maluku	Location 61 - Location 11	27.9186
					West Southeast Maluku	Location 76 - Location 11	26.502		West Southeast Maluku	Location 62 - Location 11	6.36
					West Southeast Maluku	Location 77 - Location 11	26.3945		West Southeast Maluku	Location 63 - Location 11	22.6887
					West Southeast Maluku	Location 78 - Location 11	26.502		West Southeast Maluku	Location 64 - Location 11	28.9293
					West Southeast Maluku	Location 79 - Location 9	22.4942		West Southeast Maluku	Location 65 - Location 11	30.8321
					West Southeast Maluku	Location 80 - Location 9	8.97355		West Southeast Maluku	Location 66 - Location 11	19.6314
					West Southeast Maluku	Location 81 - Location 9	9.91398		West Southeast Maluku	Location 67 - Location 11	17.2176
					West Southeast Maluku	Location 82 - Location 9	1.89763		West Southeast Maluku	Location 68 - Location 11	17.2288
					West Southeast Maluku	Location 83 - Location 9	0.0224573		West Southeast Maluku	Location 69 - Location 11	0.0999284
					West Southeast Maluku	Location 84 - Location 9	0.506658		West Southeast Maluku	Location 70 - Location 11	17.1995
					West Southeast Maluku	Location 85 - Location 9	0.982488		West Southeast Maluku	Location 71 - Location 11	18.8771
					West Southeast Maluku	Location 86 - Location 9	6.52291		West Southeast Maluku	Location 72 - Location 11	14.3502
					West Southeast Maluku	Location 87 - Location 9	11.0364		West Southeast Maluku	Location 73 - Location 11	15.8409
					West Southeast Maluku	Location 88 - Location 9	11.4618		West Southeast Maluku	Location 74 - Location 11	26.4454
					West Southeast Maluku	Location 89 - Location 9	13.2145		West Southeast Maluku	Location 75 - Location 11	2.80986
					West Southeast Maluku	Location 90 - Location 9	15.8323		West Southeast Maluku	Location 76 - Location 11	26.502
					West Southeast Maluku	Location 91 - Location 8	6.27708		West Southeast Maluku	Location 77 - Location 11	26.3945
					West Southeast Maluku	Location 92 - Location 7	4.03887		West Southeast Maluku	Location 78 - Location 11	26.502
					West Southeast Maluku	Location 93 - Location 7	0.106673		West Southeast Maluku	Location 79 - Location 9	22.4942
					West Southeast Maluku	Location 95 - Location 11	46.4713		West Southeast Maluku	Location 80 - Location 9	8.97355
					West Southeast Maluku	Location 96 - Location 11	39.8986		West Southeast Maluku	Location 81 - Location 9	9.91398
					West Southeast Maluku	Location 97 - Location 6	0.0979696		West Southeast Maluku	Location 82 - Location 9	1.89763
					West Southeast Maluku	Location 98 - Location 4	0.338799		West Southeast Maluku	Location 83 - Location 9	0.0224573
					West Southeast Maluku	Location 99 - Location 4	8.29344		West Southeast Maluku	Location 84 - Location 9	0.506658
					West Southeast Maluku	Location 101 - Location 11	25.8103		West Southeast Maluku	Location 85 - Location 9	0.982488
					West Southeast Maluku	Location 102 - Location 10	0.108672		West Southeast Maluku	Location 86 - Location 9	6.52291
					West Southeast Maluku	Location 104 - Location 2	0.103215		West Southeast Maluku	Location 87 - Location 9	11.0364
					West Southeast Maluku	Location 114 - Location 1	2.28249		West Southeast Maluku	Location 88 - Location 9	11.4618
					West Southeast Maluku	Location 115 - Location 7	10.0623		West Southeast Maluku	Location 89 - Location 9	13.2145
					West Southeast Maluku	Location 116 - Location 11	5.82579		West Southeast Maluku	Location 90 - Location 9	15.8323
					West Southeast Maluku	Location 117 - Location 11	4.92562		West Southeast Maluku	Location 91 - Location 8	6.27708
					West Southeast Maluku	Location 118 - Location 11	3.79553		West Southeast Maluku	Location 92 - Location 7	4.03887
					West Southeast Maluku	Location 119 - Location 11	8.8136		West Southeast Maluku	Location 93 - Location 7	0.106673
					West Southeast Maluku	Location 120 - Location 11	16.0278		West Southeast Maluku	Location 95 - Location 11	46.4713
					West Southeast Maluku	Location 121 - Location 11	14.4443		West Southeast Maluku	Location 96 - Location 11	39.8986
					West Southeast Maluku	Location 122 - Location 11	14.2183		West Southeast Maluku	Location 97 - Location 6	0.0979696
					West Southeast Maluku	Location 123 - Location 11	14.7946		West Southeast Maluku	Location 98 - Location 4	0.338799
					West Southeast Maluku	Location 124 - Location 11	21.5617		West Southeast Maluku	Location 99 - Location 4	8.29344
					West Southeast Maluku	Location 125 - Location 11	20.7075		West Southeast Maluku	Location 101 - Location 11	25.8103
					West Southeast Maluku	Location 126 - Location 11	21.1174		West Southeast Maluku	Location 102 - Location 10	0.108672
					West Southeast Maluku	Location 127 - Location 11	23.7109		West Southeast Maluku	Location 104 - Location 2	0.103215
					West Southeast Maluku	Location 128 - Location 11	24.6511		West Southeast Maluku	Location 114 - Location 1	2.28249
					West Southeast Maluku	Location 129 - Location 11	29.8122		West Southeast Maluku	Location 115 - Location 7	10.0623
					West Southeast Maluku	Location 130 - Location 11	27.8174		West Southeast Maluku	Location 116 - Location 11	5.82579
					West Southeast Maluku	Location 131 - Location 11	27.7773		West Southeast Maluku	Location 117 - Location 11	4.92562
					West Southeast Maluku	Location 133 - Location 11	38.6451		West Southeast Maluku	Location 118 - Location 11	3.79553
					West Southeast Maluku	Location 135 - Location 6	1.43593		West Southeast Maluku	Location 119 - Location 11	8.8136
					West Southeast Maluku	Location 136 - Location 10	0.00177326		West Southeast Maluku	Location 120 - Location 11	16.0278
					West Southeast Maluku	Location 137 - Location 3	0.866928		West Southeast Maluku	Location 121 - Location 11	14.4443
					West Southeast Maluku	Location 138 - Location 3	0.540276		West Southeast Maluku	Location 122 - Location 11	14.2183
					West Southeast Maluku	Location 144 - Location 12	3.37309		West Southeast Maluku	Location 123 - Location 11	14.7946
					West Southeast Maluku	Location 145 - Location 12	1.5937		West Southeast Maluku	Location 124 - Location 11	21.5617
					West Southeast Maluku	Location 146 - Location 12	5.76673		West Southeast Maluku	Location 125 - Location 11	20.7075
					Southwest Maluku	Location 2 - Location 5	0		West Southeast Maluku	Location 126 - Location 11	21.1174
					Southwest Maluku	Location 5 - Location 5	0		West Southeast Maluku	Location 127 - Location 11	23.7109
					Southwest Maluku	Location 6 - Location 5	1.81684		West Southeast Maluku	Location 128 - Location 11	24.6511
					Southwest Maluku	Location 10 - Location 12	0.199346		West Southeast Maluku	Location 129 - Location 11	29.8122
					Southwest Maluku	Location 18 - Location 8	5.32696		West Southeast Maluku	Location 130 - Location 11	27.8174
					Southwest Maluku	Location 19 - Location 8	5.80631		West Southeast Maluku	Location 131 - Location 11	27.7773
					Southwest Maluku	Location 20 - Location 8	5.69318		West Southeast Maluku	Location 133 - Location 11	38.6451
					Southwest Maluku	Location 21 - Location 8	2.26187		West Southeast Maluku	Location 135 - Location 6	1.43593
					Southwest Maluku	Location 22 - Location 1	2.3278		West Southeast Maluku	Location 136 - Location 10	0.00177326
					Southwest Maluku	Location 23 - Location 8	3.09195		West Southeast Maluku	Location 137 - Location 3	0.866928
					Southwest Maluku	Location 24 - Location 1	2.17999		West Southeast Maluku	Location 138 - Location 3	0.540276
					Southwest Maluku	Location 25 - Location 1	2.52117		West Southeast Maluku	Location 144 - Location 12	3.37309
					Southwest Maluku	Location 26 - Location 8	11.8929		West Southeast Maluku	Location 145 - Location 12	1.5937
					Southwest Maluku	Location 27 - Location 8	10.2385		West Southeast Maluku	Location 146 - Location 12	5.76673
					Southwest Maluku	Location 28 - Location 8	11.933		Average		12.7521
					Southwest Maluku	Location 29 - Location 8	11.3649		SD		11.4412
					Southwest Maluku	Location 30 - Location 8	11.4511		Median		10.5493
					Southwest Maluku	Location 31 - Location 8	11.5834		Southwest Maluku	Location 2 - Location 5	0
					Southwest Maluku	Location 32 - Location 8	10.1747		Southwest Maluku	Location 5 - Location 5	0
					Southwest Maluku	Location 33 - Location 8	9.24205		Southwest Maluku	Location 6 - Location 5	1.81684
					Southwest Maluku	Location 34 - Location 8	9.42046		Southwest Maluku	Location 10 - Location 12	0.199346
					Southwest Maluku	Location 35 - Location 8	10.2432		Southwest Maluku	Location 18 - Location 8	5.32696
					Southwest Maluku	Location 36 - Location 8	9.99281		Southwest Maluku	Location 19 - Location 8	5.80631
					Southwest Maluku	Location 37 - Location 8	8.46254		Southwest Maluku	Location 20 - Location 8	5.69318
					Southwest Maluku	Location 38 - Location 8	10.9474		Southwest Maluku	Location 21 - Location 8	2.26187
					Southwest Maluku	Location 39 - Location 8	9.75499		Southwest Maluku	Location 22 - Location 1	2.3278
					Southwest Maluku	Location 40 - Location 8	10.5272		Southwest Maluku	Location 23 - Location 8	3.09195
					Southwest Maluku	Location 41 - Location 8	9.97872		Southwest Maluku	Location 24 - Location 1	2.17999
					Southwest Maluku	Location 42 - Location 8	9.39194		Southwest Maluku	Location 25 - Location 1	2.52117
					Southwest Maluku	Location 43 - Location 8	8.37194		Southwest Maluku	Location 26 - Location 8	11.8929
					Southwest Maluku	Location 44 - Location 8	9.47384		Southwest Maluku	Location 27 - Location 8	10.2385
					Southwest Maluku	Location 45 - Location 8	8.63406		Southwest Maluku	Location 28 - Location 8	11.933
					Southwest Maluku	Location 46 - Location 8	7.76787		Southwest Maluku	Location 29 - Location 8	11.3649
					Southwest Maluku	Location 47 - Location 8	5.92397		Southwest Maluku	Location 30 - Location 8	11.4511
					Southwest Maluku	Location 48 - Location 8	7.75335		Southwest Maluku	Location 31 - Location 8	11.5834
					Southwest Maluku	Location 49 - Location 8	8.40475		Southwest Maluku	Location 32 - Location 8	10.1747
					Southwest Maluku	Location 50 - Location 8	7.69084		Southwest Maluku	Location 33 - Location 8	9.24205
					Southwest Maluku	Location 51 - Location 8	7.95912		Southwest Maluku	Location 34 - Location 8	9.42046
					Southwest Maluku	Location 52 - Location 8	7.58136		Southwest Maluku	Location 35 - Location 8	10.2432
					Southwest Maluku	Location 53 - Location 8	5.18881		Southwest Maluku	Location 36 - Location 8	9.99281
					Southwest Maluku	Location 54 - Location 8	6.66329		Southwest Maluku	Location 37 - Location 8	8.46254
					Southwest Maluku	Location 55 - Location 8	5.05352		Southwest Maluku	Location 38 - Location 8	10.9474
					Southwest Maluku	Location 56 - Location 8	5.79675		Southwest Maluku	Location 39 - Location 8	9.75499
					Southwest Maluku	Location 57 - Location 8	5.84043		Southwest Maluku	Location 40 - Location 8	10.5272
					Southwest Maluku	Location 58 - Location 8	3.97901		Southwest Maluku	Location 41 - Location 8	9.97872
					Southwest Maluku	Location 59 - Location 8	5.92693		Southwest Maluku	Location 42 - Location 8	9.39194
					Southwest Maluku	Location 60 - Location 8	5.26129		Southwest Maluku	Location 43 - Location 8	8.37194
					Southwest Maluku	Location 61 - Location 8	5.32303		Southwest Maluku	Location 44 - Location 8	9.47384
					Southwest Maluku	Location 62 - Location 8	10.6941		Southwest Maluku	Location 45 - Location 8	8.63406
					Southwest Maluku	Location 63 - Location 8	5.54372		Southwest Maluku	Location 46 - Location 8	7.76787
					Southwest Maluku	Location 64 - Location 8	5.73599		Southwest Maluku	Location 47 - Location 8	5.92397
					Southwest Maluku	Location 65 - Location 8	5.46728		Southwest Maluku	Location 48 - Location 8	7.75335
					Southwest Maluku	Location 66 - Location 8	8.17224		Southwest Maluku	Location 49 - Location 8	8.40475
					Southwest Maluku	Location 67 - Location 8	4.07118		Southwest Maluku	Location 50 - Location 8	7.69084
					Southwest Maluku	Location 68 - Location 8	8.48909		Southwest Maluku	Location 51 - Location 8	7.95912
					Southwest Maluku	Location 69 - Location 8	4.33865		Southwest Maluku	Location 52 - Location 8	7.58136
					Southwest Maluku	Location 70 - Location 8	4.08718		Southwest Maluku	Location 53 - Location 8	5.18881
					Southwest Maluku	Location 71 - Location 8	2.86855		Southwest Maluku	Location 54 - Location 8	6.66329
					Southwest Maluku	Location 72 - Location 8	4.13271		Southwest Maluku	Location 55 - Location 8	5.05352
					Southwest Maluku	Location 73 - Location 8	4.07295		Southwest Maluku	Location 56 - Location 8	5.79675
					Southwest Maluku	Location 74 - Location 8	8.04254		Southwest Maluku	Location 57 - Location 8	5.84043
					Southwest Maluku	Location 75 - Location 8	5.84877		Southwest Maluku	Location 58 - Location 8	3.97901
					Southwest Maluku	Location 76 - Location 8	7.02826		Southwest Maluku	Location 59 - Location 8	5.92693
					Southwest Maluku	Location 77 - Location 8	5.57946		Southwest Maluku	Location 60 - Location 8	5.26129
					Southwest Maluku	Location 78 - Location 8	3.27788		Southwest Maluku	Location 61 - Location 8	5.32303
					Southwest Maluku	Location 79 - Location 8	3.33195		Southwest Maluku	Location 62 - Location 8	10.6941
					Southwest Maluku	Location 80 - Location 8	2.94647		Southwest Maluku	Location 63 - Location 8	5.54372
					Southwest Maluku	Location 81 - Location 8	5.45309		Southwest Maluku	Location 64 - Location 8	5.73599
					Southwest Maluku	Location 82 - Location 8	2.13161		Southwest Maluku	Location 65 - Location 8	5.46728
					Southwest Maluku	Location 83 - Location 8	6.59451		Southwest Maluku	Location 66 - Location 8	8.17224
					Southwest Maluku	Location 84 - Location 1	0.534414		Southwest Maluku	Location 67 - Location 8	4.07118
					Southwest Maluku	Location 85 - Location 8	1.66597		Southwest Maluku	Location 68 - Location 8	8.48909
					Southwest Maluku	Location 86 - Location 8	6.54376		Southwest Maluku	Location 69 - Location 8	4.33865
					Southwest Maluku	Location 87 - Location 8	5.38431		Southwest Maluku	Location 70 - Location 8	4.08718
					Southwest Maluku	Location 88 - Location 8	1.70421		Southwest Maluku	Location 71 - Location 8	2.86855
					Southwest Maluku	Location 89 - Location 8	6.10209		Southwest Maluku	Location 72 - Location 8	4.13271
					Southwest Maluku	Location 90 - Location 8	4.37388		Southwest Maluku	Location 73 - Location 8	4.07295
					Southwest Maluku	Location 91 - Location 8	7.01945		Southwest Maluku	Location 74 - Location 8	8.04254
					Southwest Maluku	Location 92 - Location 8	1.00419		Southwest Maluku	Location 75 - Location 8	5.84877
					Southwest Maluku	Location 93 - Location 8	1.26639		Southwest Maluku	Location 76 - Location 8	7.02826
					Southwest Maluku	Location 94 - Location 8	1.77408		Southwest Maluku	Location 77 - Location 8	5.57946
					Southwest Maluku	Location 95 - Location 8	1.95413		Southwest Maluku	Location 78 - Location 8	3.27788
					Southwest Maluku	Location 96 - Location 8	0.997694		Southwest Maluku	Location 79 - Location 8	3.33195
					Southwest Maluku	Location 97 - Location 8	3.45549		Southwest Maluku	Location 80 - Location 8	2.94647
					Southwest Maluku	Location 98 - Location 8	0.576778		Southwest Maluku	Location 81 - Location 8	5.45309
					Southwest Maluku	Location 99 - Location 8	1.16806		Southwest Maluku	Location 82 - Location 8	2.13161
					Southwest Maluku	Location 100 - Location 8	0.640948		Southwest Maluku	Location 83 - Location 8	6.59451
					Southwest Maluku	Location 101 - Location 8	1.53712		Southwest Maluku	Location 84 - Location 1	0.534414
					Southwest Maluku	Location 102 - Location 8	1.76405		Southwest Maluku	Location 85 - Location 8	1.66597
					Southwest Maluku	Location 103 - Location 8	0.291641		Southwest Maluku	Location 86 - Location 8	6.54376
					Southwest Maluku	Location 104 - Location 8	0.93975		Southwest Maluku	Location 87 - Location 8	5.38431
					Southwest Maluku	Location 105 - Location 8	0.587618		Southwest Maluku	Location 88 - Location 8	1.70421
					Southwest Maluku	Location 106 - Location 8	4.54017		Southwest Maluku	Location 89 - Location 8	6.10209
					Southwest Maluku	Location 107 - Location 8	2.75462		Southwest Maluku	Location 90 - Location 8	4.37388
					Southwest Maluku	Location 108 - Location 1	1.79985		Southwest Maluku	Location 91 - Location 8	7.01945
					Southwest Maluku	Location 109 - Location 1	1.24981		Southwest Maluku	Location 92 - Location 8	1.00419
					Southwest Maluku	Location 110 - Location 1	1.40977		Southwest Maluku	Location 93 - Location 8	1.26639
					Southwest Maluku	Location 111 - Location 8	6.89682		Southwest Maluku	Location 94 - Location 8	1.77408
					Southwest Maluku	Location 112 - Location 8	6.59072		Southwest Maluku	Location 95 - Location 8	1.95413
					Southwest Maluku	Location 115 - Location 13	0.0168474		Southwest Maluku	Location 96 - Location 8	0.997694
					Southwest Maluku	Location 116 - Location 13	23.5011		Southwest Maluku	Location 97 - Location 8	3.45549
					Southwest Maluku	Location 119 - Location 13	0.051186		Southwest Maluku	Location 98 - Location 8	0.576778
					Southwest Maluku	Location 120 - Location 13	1.10315		Southwest Maluku	Location 99 - Location 8	1.16806
					Southwest Maluku	Location 121 - Location 8	7.61574		Southwest Maluku	Location 100 - Location 8	0.640948
					Southwest Maluku	Location 122 - Location 8	2.72226		Southwest Maluku	Location 101 - Location 8	1.53712
					Southwest Maluku	Location 123 - Location 8	2.07377		Southwest Maluku	Location 102 - Location 8	1.76405
					Southwest Maluku	Location 124 - Location 8	2.03252		Southwest Maluku	Location 103 - Location 8	0.291641
					Southwest Maluku	Location 125 - Location 8	2.12076		Southwest Maluku	Location 104 - Location 8	0.93975
					Southwest Maluku	Location 126 - Location 8	2.45601		Southwest Maluku	Location 105 - Location 8	0.587618
					Southwest Maluku	Location 127 - Location 8	3.07075		Southwest Maluku	Location 106 - Location 8	4.54017
					Southwest Maluku	Location 128 - Location 8	2.58174		Southwest Maluku	Location 107 - Location 8	2.75462
					Southwest Maluku	Location 129 - Location 8	2.80048		Southwest Maluku	Location 108 - Location 1	1.79985
					Southwest Maluku	Location 130 - Location 8	0.623174		Southwest Maluku	Location 109 - Location 1	1.24981
					Southwest Maluku	Location 131 - Location 8	0.759511		Southwest Maluku	Location 110 - Location 1	1.40977
					Southwest Maluku	Location 132 - Location 8	5.1989		Southwest Maluku	Location 111 - Location 8	6.89682
					Southwest Maluku	Location 133 - Location 8	4.6059		Southwest Maluku	Location 112 - Location 8	6.59072
					Southwest Maluku	Location 134 - Location 8	1.78169		Southwest Maluku	Location 115 - Location 13	0.0168474
					Southwest Maluku	Location 135 - Location 8	1.28998		Southwest Maluku	Location 116 - Location 13	23.5011
					Southwest Maluku	Location 136 - Location 14	0		Southwest Maluku	Location 119 - Location 13	0.051186
					Southwest Maluku	Location 140 - Location 6	5.59743		Southwest Maluku	Location 120 - Location 13	1.10315
					Southwest Maluku	Location 141 - Location 6	5.36295		Southwest Maluku	Location 121 - Location 8	7.61574
					Southwest Maluku	Location 142 - Location 6	4.17216		Southwest Maluku	Location 122 - Location 8	2.72226
					Southwest Maluku	Location 143 - Location 6	3.0393		Southwest Maluku	Location 123 - Location 8	2.07377
					Southwest Maluku	Location 144 - Location 6	5.19858		Southwest Maluku	Location 124 - Location 8	2.03252
					Southwest Maluku	Location 145 - Location 6	0.040221		Southwest Maluku	Location 125 - Location 8	2.12076
					Southwest Maluku	Location 146 - Location 6	0.664999		Southwest Maluku	Location 126 - Location 8	2.45601
					Southwest Maluku	Location 147 - Location 6	2.70144		Southwest Maluku	Location 127 - Location 8	3.07075
					Southwest Maluku	Location 151 - Location 6	7.24614		Southwest Maluku	Location 128 - Location 8	2.58174
					Southwest Maluku	Location 152 - Location 15	12.9694		Southwest Maluku	Location 129 - Location 8	2.80048
					Southwest Maluku	Location 153 - Location 15	16.9495		Southwest Maluku	Location 130 - Location 8	0.623174
					Southwest Maluku	Location 154 - Location 15	12.9792		Southwest Maluku	Location 131 - Location 8	0.759511
					Southwest Maluku	Location 155 - Location 15	4.99024		Southwest Maluku	Location 132 - Location 8	5.1989
					Southwest Maluku	Location 156 - Location 15	2.77001		Southwest Maluku	Location 133 - Location 8	4.6059
					Southwest Maluku	Location 157 - Location 15	7.77467		Southwest Maluku	Location 134 - Location 8	1.78169
					Southwest Maluku	Location 158 - Location 15	4.06139		Southwest Maluku	Location 135 - Location 8	1.28998
					Southwest Maluku	Location 159 - Location 15	3.4608		Southwest Maluku	Location 136 - Location 14	0
					Southwest Maluku	Location 160 - Location 15	2.70446		Southwest Maluku	Location 140 - Location 6	5.59743
					Southwest Maluku	Location 161 - Location 15	0.474589		Southwest Maluku	Location 141 - Location 6	5.36295
					Southwest Maluku	Location 162 - Location 15	3.98043		Southwest Maluku	Location 142 - Location 6	4.17216
					Southwest Maluku	Location 163 - Location 15	4.37833		Southwest Maluku	Location 143 - Location 6	3.0393
					Southwest Maluku	Location 164 - Location 15	9.90005		Southwest Maluku	Location 144 - Location 6	5.19858
					Southwest Maluku	Location 166 - Location 16	6.34758		Southwest Maluku	Location 145 - Location 6	0.040221
					Southwest Maluku	Location 167 - Location 20	0.708595		Southwest Maluku	Location 146 - Location 6	0.664999
					Southwest Maluku	Location 168 - Location 20	5.06516		Southwest Maluku	Location 147 - Location 6	2.70144
					Southwest Maluku	Location 169 - Location 16	0.493837		Southwest Maluku	Location 151 - Location 6	7.24614
					Southwest Maluku	Location 170 - Location 21	0.060572		Southwest Maluku	Location 152 - Location 15	12.9694
					Southwest Maluku	Location 171 - Location 21	10.0491		Southwest Maluku	Location 153 - Location 15	16.9495
					Southwest Maluku	Location 172 - Location 18	13.3238		Southwest Maluku	Location 154 - Location 15	12.9792
					Southwest Maluku	Location 173 - Location 18	24.4901		Southwest Maluku	Location 155 - Location 15	4.99024
					Southwest Maluku	Location 174 - Location 18	5.82785		Southwest Maluku	Location 156 - Location 15	2.77001
					Southwest Maluku	Location 175 - Location 18	5.90501		Southwest Maluku	Location 157 - Location 15	7.77467
					Southwest Maluku	Location 176 - Location 18	2.93664		Southwest Maluku	Location 158 - Location 15	4.06139
					Southwest Maluku	Location 177 - Location 18	0.122106		Southwest Maluku	Location 159 - Location 15	3.4608
					Southwest Maluku	Location 179 - Location 21	13.6391		Southwest Maluku	Location 160 - Location 15	2.70446
					Southwest Maluku	Location 180 - Location 21	6.71316		Southwest Maluku	Location 161 - Location 15	0.474589
					Southwest Maluku	Location 181 - Location 21	6.15559		Southwest Maluku	Location 162 - Location 15	3.98043
					Southwest Maluku	Location 182 - Location 21	15.0514		Southwest Maluku	Location 163 - Location 15	4.37833
					Southwest Maluku	Location 185 - Location 7	4.74038		Southwest Maluku	Location 164 - Location 15	9.90005
					Southwest Maluku	Location 186 - Location 7	0.246534		Southwest Maluku	Location 166 - Location 16	6.34758
					Southwest Maluku	Location 187 - Location 7	2.27051		Southwest Maluku	Location 167 - Location 20	0.708595
					Southwest Maluku	Location 188 - Location 17	0		Southwest Maluku	Location 168 - Location 20	5.06516
					Southwest Maluku	Location 189 - Location 17	0.730405		Southwest Maluku	Location 169 - Location 16	0.493837
					Southwest Maluku	Location 191 - Location 7	6.34053		Southwest Maluku	Location 170 - Location 21	0.060572
					Southwest Maluku	Location 202 - Location 19	0		Southwest Maluku	Location 171 - Location 21	10.0491
					Southwest Maluku	Location 203 - Location 19	0.491638		Southwest Maluku	Location 172 - Location 18	13.3238
					Southwest Maluku	Location 204 - Location 7	7.3936		Southwest Maluku	Location 173 - Location 18	24.4901
					Southwest Maluku	Location 205 - Location 7	7.3936		Southwest Maluku	Location 174 - Location 18	5.82785
					Southwest Maluku	Location 206 - Location 7	6.34053		Southwest Maluku	Location 175 - Location 18	5.90501
					Southwest Maluku	Location 215 - Location 9	7.62809		Southwest Maluku	Location 176 - Location 18	2.93664
					Southwest Maluku	Location 216 - Location 3	24.2368		Southwest Maluku	Location 177 - Location 18	0.122106
					Southwest Maluku	Location 217 - Location 3	17.6144		Southwest Maluku	Location 179 - Location 21	13.6391
					Southwest Maluku	Location 218 - Location 9	1.58471		Southwest Maluku	Location 180 - Location 21	6.71316
					Southwest Maluku	Location 219 - Location 9	3.10871		Southwest Maluku	Location 181 - Location 21	6.15559
					Southwest Maluku	Location 220 - Location 9	7.01743		Southwest Maluku	Location 182 - Location 21	15.0514
					Southwest Maluku	Location 221 - Location 9	5.28059		Southwest Maluku	Location 185 - Location 7	4.74038
					Southwest Maluku	Location 222 - Location 9	3.8752		Southwest Maluku	Location 186 - Location 7	0.246534
					Southwest Maluku	Location 223 - Location 10	4.8155		Southwest Maluku	Location 187 - Location 7	2.27051
					Southwest Maluku	Location 224 - Location 9	0.118315		Southwest Maluku	Location 188 - Location 17	0
					Southwest Maluku	Location 225 - Location 9	0.172817		Southwest Maluku	Location 189 - Location 17	0.730405
					Southwest Maluku	Location 226 - Location 9	0.0098664		Southwest Maluku	Location 191 - Location 7	6.34053
					Southwest Maluku	Location 227 - Location 10	1.38409		Southwest Maluku	Location 202 - Location 19	0
					Southwest Maluku	Location 228 - Location 10	0.12201		Southwest Maluku	Location 203 - Location 19	0.491638
					Southwest Maluku	Location 230 - Location 9	1.69287		Southwest Maluku	Location 204 - Location 7	7.3936
					Southwest Maluku	Location 232 - Location 2	0.346998		Southwest Maluku	Location 205 - Location 7	7.3936
					Southwest Maluku	Location 234 - Location 2	0.871279		Southwest Maluku	Location 206 - Location 7	6.34053
					Southwest Maluku	Location 235 - Location 2	0.882359		Southwest Maluku	Location 215 - Location 9	7.62809
					Southwest Maluku	Location 246 - Location 2	2.5422		Southwest Maluku	Location 216 - Location 3	24.2368
					Southwest Maluku	Location 248 - Location 3	14.1329		Southwest Maluku	Location 217 - Location 3	17.6144
					Southwest Maluku	Location 249 - Location 3	15.4616		Southwest Maluku	Location 218 - Location 9	1.58471
					Southwest Maluku	Location 250 - Location 3	24.962		Southwest Maluku	Location 219 - Location 9	3.10871
					Southwest Maluku	Location 251 - Location 3	16.4957		Southwest Maluku	Location 220 - Location 9	7.01743
					Southwest Maluku	Location 252 - Location 3	15.8208		Southwest Maluku	Location 221 - Location 9	5.28059
					Southwest Maluku	Location 253 - Location 3	13.9683		Southwest Maluku	Location 222 - Location 9	3.8752
					Southwest Maluku	Location 254 - Location 3	10.0363		Southwest Maluku	Location 223 - Location 10	4.8155
					Southwest Maluku	Location 255 - Location 3	5.98155		Southwest Maluku	Location 224 - Location 9	0.118315
					Southwest Maluku	Location 256 - Location 3	6.09416		Southwest Maluku	Location 225 - Location 9	0.172817
					Southwest Maluku	Location 257 - Location 3	15.677		Southwest Maluku	Location 226 - Location 9	0.0098664
					Southwest Maluku	Location 261 - Location 9	7.84411		Southwest Maluku	Location 227 - Location 10	1.38409
					Southwest Maluku	Location 262 - Location 9	7.84411		Southwest Maluku	Location 228 - Location 10	0.12201
					Southwest Maluku	Location 263 - Location 2	0.650909		Southwest Maluku	Location 230 - Location 9	1.69287
					Southwest Maluku	Location 265 - Location 3	26.3722		Southwest Maluku	Location 232 - Location 2	0.346998
					Southwest Maluku	Location 273 - Location 18	13.1709		Southwest Maluku	Location 234 - Location 2	0.871279
					Southwest Maluku	Location 274 - Location 18	17.8283		Southwest Maluku	Location 235 - Location 2	0.882359
					Southwest Maluku	Location 275 - Location 18	22.1332		Southwest Maluku	Location 246 - Location 2	2.5422
					Southwest Maluku	Location 276 - Location 18	28.1207		Southwest Maluku	Location 248 - Location 3	14.1329
					Southwest Maluku	Location 277 - Location 18	21.3252		Southwest Maluku	Location 249 - Location 3	15.4616
					Southwest Maluku	Location 278 - Location 20	6.21166		Southwest Maluku	Location 250 - Location 3	24.962
					Southwest Maluku	Location 281 - Location 15	6.06523		Southwest Maluku	Location 251 - Location 3	16.4957
					Southwest Maluku	Location 282 - Location 15	1.81526		Southwest Maluku	Location 252 - Location 3	15.8208
					Southwest Maluku	Location 283 - Location 15	0.530475		Southwest Maluku	Location 253 - Location 3	13.9683
					Southwest Maluku	Location 284 - Location 1	2.4685		Southwest Maluku	Location 254 - Location 3	10.0363
					Southwest Maluku	Location 285 - Location 1	0.97328		Southwest Maluku	Location 255 - Location 3	5.98155
					Southwest Maluku	Location 288 - Location 13	10.203		Southwest Maluku	Location 256 - Location 3	6.09416
					Southwest Maluku	Location 289 - Location 13	1.20076		Southwest Maluku	Location 257 - Location 3	15.677
					Southwest Maluku	Location 290 - Location 13	1.83772		Southwest Maluku	Location 261 - Location 9	7.84411
					Southwest Maluku	Location 291 - Location 13	2.21685		Southwest Maluku	Location 262 - Location 9	7.84411
					Average		9.78774		Southwest Maluku	Location 263 - Location 2	0.650909
					SD		13.0816		Southwest Maluku	Location 265 - Location 3	26.3722
					Median		5.41178		Southwest Maluku	Location 273 - Location 18	13.1709
									Southwest Maluku	Location 274 - Location 18	17.8283
									Southwest Maluku	Location 275 - Location 18	22.1332
									Southwest Maluku	Location 276 - Location 18	28.1207
									Southwest Maluku	Location 277 - Location 18	21.3252
									Southwest Maluku	Location 278 - Location 20	6.21166
									Southwest Maluku	Location 281 - Location 15	6.06523
									Southwest Maluku	Location 282 - Location 15	1.81526
									Southwest Maluku	Location 283 - Location 15	0.530475
									Southwest Maluku	Location 284 - Location 1	2.4685
									Southwest Maluku	Location 285 - Location 1	0.97328
									Southwest Maluku	Location 288 - Location 13	10.203
									Southwest Maluku	Location 289 - Location 13	1.20076
									Southwest Maluku	Location 290 - Location 13	1.83772
									Southwest Maluku	Location 291 - Location 13	2.21685
									Average		5.8901
									SD		5.50698
									Median		5.05934
