# Supplementary material for: Spatial evaluation of healthcare accessibility across archipelagic communities of Maluku Province, Indonesia
Source: PLOS Glob Public Health. 2023 Mar 9;3(3):e0001600. doi: 10.1371/journal.pgph.0001600 (PMC10021735; doi:10.1371/journal.pgph.0001600)
Supplement: S4 Table — (XLSX) [file pgph.0001600.s005.xlsx]

## Sheet: S4_Table
		Euclidean
					Docks Nearest to Puskesmas - Puskesmas (CF8)
	Districts	Name	Distance (km)		Districts	# Puskesmas	# DNP	# Routes	# Routes Euclidean
	Buru	Location 1 - Location 8	4.02763		Buru	10	10	9	1
	Buru	Location 2 - Location 8	19.8594		South Buru	12	11	12	0
	Buru	Location 4 - Location 10	0.0478907		West Ceram	17	16	14	3
	Buru	Location 5 - Location 4	0.843545		Central Maluku	33	34	34	0
	Buru	Location 6 - Location 9	1.7781		Ambon
	Buru	Location 7 - Location 3	11.8771		East Ceram	19	18	18	1
	Buru	Location 8 - Location 3	1.39002		Tual	15	13	15	0
	Buru	Location 9 - Location 10	0.0478907		Southeast Maluku	18	17	17	1
	Buru	Location 10 - Location 9	5.49383		Aru Islands	25	27	23	2
	Buru	Location 3 - Location 5	0.742528		West Southeast Maluku	13	13	13	0
	South Buru	Location 1 - Location 5	0.372789		Southwest Maluku	21	19	17	4
	South Buru	Location 2 - Location 11	0.743558		TOTAL	183	178	172	12
	South Buru	Location 3 - Location 10	0.310041
	South Buru	Location 4 - Location 9	58.2632
	South Buru	Location 5 - Location 9	0.5429
	South Buru	Location 6 - Location 8	0.274829
	South Buru	Location 7 - Location 7	1.07844
	South Buru	Location 8 - Location 5	58.6496
	South Buru	Location 9 - Location 3	0.755295
	South Buru	Location 10 - Location 6	0.261186
	South Buru	Location 11 - Location 2	0.165031
	South Buru	Location 12 - Location 1	0.342568
	West Ceram	Location 1 - Location 11	1.34745
	West Ceram	Location 3 - Location 15	1.46816
	West Ceram	Location 4 - Location 10	27.1468
	West Ceram	Location 5 - Location 9	8.781
	West Ceram	Location 6 - Location 10	0.881653
	West Ceram	Location 7 - Location 13	2.43905
	West Ceram	Location 8 - Location 9	2.01271
	West Ceram	Location 9 - Location 11	1.06918
	West Ceram	Location 10 - Location 6	1.03795
	West Ceram	Location 11 - Location 5	0.235172
	West Ceram	Location 13 - Location 3	0.632115
	West Ceram	Location 15 - Location 12	0.373574
	West Ceram	Location 16 - Location 2	0.273253
	West Ceram	Location 17 - Location 7	1.1358
	West Ceram	Location 2 - Location 16	0.306683
	West Ceram	Location 12 - Location 15	0.324584
	West Ceram	Location 14 - Location 8	1.53987
	Central Maluku	Location 1 - Location 19	0.184672
	Central Maluku	Location 2 - Location 18	0.447283
	Central Maluku	Location 3 - Location 29	0.628109
	Central Maluku	Location 4 - Location 30	0.267942
	Central Maluku	Location 5 - Location 31	1.18405
	Central Maluku	Location 6 - Location 28	0.445073
	Central Maluku	Location 7 - Location 1	0.471695
	Central Maluku	Location 8 - Location 2	0.332575
	Central Maluku	Location 9 - Location 3	0.750919
	Central Maluku	Location 10 - Location 4	0.909461
	Central Maluku	Location 11 - Location 4	6.01028
	Central Maluku	Location 12 - Location 6	4.10037
	Central Maluku	Location 13 - Location 7	0.774181
	Central Maluku	Location 14 - Location 8	0.834506
	Central Maluku	Location 15 - Location 21	0.125143
	Central Maluku	Location 16 - Location 6	32.193
	Central Maluku	Location 17 - Location 22	0.313504
	Central Maluku	Location 18 - Location 9	0.450664
	Central Maluku	Location 19 - Location 20	0.740223
	Central Maluku	Location 20 - Location 10	0.89432
	Central Maluku	Location 21 - Location 25	0.851749
	Central Maluku	Location 22 - Location 23	1.29827
	Central Maluku	Location 23 - Location 24	3.07069
	Central Maluku	Location 24 - Location 23	1.69096
	Central Maluku	Location 25 - Location 12	0.969159
	Central Maluku	Location 26 - Location 13	0.353963
	Central Maluku	Location 27 - Location 26	2.60298
	Central Maluku	Location 28 - Location 33	0.97392
	Central Maluku	Location 29 - Location 14	0.451426
	Central Maluku	Location 30 - Location 32	3.03692
	Central Maluku	Location 31 - Location 32	3.03692
	Central Maluku	Location 32 - Location 16	2.74354
	Central Maluku	Location 33 - Location 27	0.156656
	Central Maluku	Location 34 - Location 17	0.336748
	East Ceram	Location 1 - Location 2	0.109333
	East Ceram	Location 2 - Location 6	0.422554
	East Ceram	Location 3 - Location 1	0.279605
	East Ceram	Location 4 - Location 4	0.322975
	East Ceram	Location 5 - Location 3	0.0765218
	East Ceram	Location 6 - Location 5	0.23485
	East Ceram	Location 8 - Location 12	0.0947794
	East Ceram	Location 9 - Location 7	1.14291
	East Ceram	Location 10 - Location 10	0.956444
	East Ceram	Location 11 - Location 11	0.0522279
	East Ceram	Location 12 - Location 9	0.550836
	East Ceram	Location 13 - Location 14	0.274952
	East Ceram	Location 14 - Location 18	1.56455
	East Ceram	Location 15 - Location 13	0.500111
	East Ceram	Location 16 - Location 17	1.10653
	East Ceram	Location 17 - Location 17	59.7313
	East Ceram	Location 18 - Location 15	0.66424
	East Ceram	Location 19 - Location 16	0.476843
	East Ceram	Location 7 - Location 9	1.06507
	Tual	Location 1 - Location 1	2.30678
	Tual	Location 2 - Location 2	0.0306649
	Tual	Location 3 - Location 3	0.401657
	Tual	Location 4 - Location 5	1.49329
	Tual	Location 5 - Location 6	0.823375
	Tual	Location 6 - Location 7	0.591801
	Tual	Location 7 - Location 8	0.405274
	Tual	Location 8 - Location 9	9.15119
	Tual	Location 9 - Location 9	5.56513
	Tual	Location 10 - Location 11	0.168208
	Tual	Location 11 - Location 12	7.57644
	Tual	Location 12 - Location 12	1.23863
	Tual	Location 13 - Location 9	0.630612
	Tual	Location 14 - Location 9	1.33439
	Tual	Location 15 - Location 13	0.193261
	Southeast Maluku	Location 1 - Location 7	0.361901
	Southeast Maluku	Location 2 - Location 11	0.222
	Southeast Maluku	Location 3 - Location 9	2.5207
	Southeast Maluku	Location 4 - Location 12	0.346915
	Southeast Maluku	Location 5 - Location 10	0.106062
	Southeast Maluku	Location 6 - Location 14	3.47449
	Southeast Maluku	Location 7 - Location 13	0.424565
	Southeast Maluku	Location 8 - Location 4	0.220884
	Southeast Maluku	Location 9 - Location 6	0.194645
	Southeast Maluku	Location 10 - Location 5	0.366386
	Southeast Maluku	Location 11 - Location 3	0.242421
	Southeast Maluku	Location 12 - Location 1	0.0978806
	Southeast Maluku	Location 13 - Location 2	0.719382
	Southeast Maluku	Location 14 - Location 2	2.6762
	Southeast Maluku	Location 15 - Location 8	0.293358
	Southeast Maluku	Location 16 - Location 15	0.651414
	Southeast Maluku	Location 17 - Location 16	0.167034
	Aru Islands	Location 1 - Location 13	0.363845
	Aru Islands	Location 2 - Location 13	4.59438
	Aru Islands	Location 3 - Location 13	6.51786
	Aru Islands	Location 4 - Location 17	0.119177
	Aru Islands	Location 5 - Location 24	0
	Aru Islands	Location 6 - Location 6	0.0812228
	Aru Islands	Location 7 - Location 4	0.141137
	Aru Islands	Location 8 - Location 1	0
	Aru Islands	Location 9 - Location 1	22.298
	Aru Islands	Location 10 - Location 1	10.6014
	Aru Islands	Location 11 - Location 3	0.381966
	Aru Islands	Location 12 - Location 22	0.470901
	Aru Islands	Location 13 - Location 8	0.21538
	Aru Islands	Location 14 - Location 10	0.459953
	Aru Islands	Location 16 - Location 14	0.012764
	Aru Islands	Location 17 - Location 2	0.558509
	Aru Islands	Location 18 - Location 9	0.452278
	Aru Islands	Location 19 - Location 12	0.448924
	Aru Islands	Location 21 - Location 11	0.407358
	Aru Islands	Location 22 - Location 16	0.305964
	Aru Islands	Location 23 - Location 21	0.10644
	Aru Islands	Location 24 - Location 19	0.361292
	Aru Islands	Location 27 - Location 25	0.253952
	Aru Islands	Location 25 - Location 1	0.276559
	Aru Islands	Location 26 - Location 5	0.165219
	West Southeast Maluku	Location 1 - Location 2	0.0694124
	West Southeast Maluku	Location 2 - Location 3	0.081227
	West Southeast Maluku	Location 3 - Location 11	0.0604902
	West Southeast Maluku	Location 4 - Location 10	1.78099
	West Southeast Maluku	Location 5 - Location 12	0.281322
	West Southeast Maluku	Location 6 - Location 13	0.757207
	West Southeast Maluku	Location 7 - Location 5	0.146236
	West Southeast Maluku	Location 8 - Location 1	1.18475
	West Southeast Maluku	Location 9 - Location 4	0.312947
	West Southeast Maluku	Location 10 - Location 6	0.206194
	West Southeast Maluku	Location 11 - Location 7	4.16897
	West Southeast Maluku	Location 12 - Location 7	0.479471
	West Southeast Maluku	Location 13 - Location 9	0.134592
	Southwest Maluku	Location 2 - Location 13	0.0711155
	Southwest Maluku	Location 3 - Location 21	0.120867
	Southwest Maluku	Location 4 - Location 12	0.125759
	Southwest Maluku	Location 5 - Location 14	0
	Southwest Maluku	Location 6 - Location 8	4.95012
	Southwest Maluku	Location 7 - Location 6	0.0303682
	Southwest Maluku	Location 8 - Location 15	0.577537
	Southwest Maluku	Location 9 - Location 20	4.90196
	Southwest Maluku	Location 10 - Location 18	0.162512
	Southwest Maluku	Location 11 - Location 19	0
	Southwest Maluku	Location 12 - Location 7	0.283995
	Southwest Maluku	Location 13 - Location 17	0
	Southwest Maluku	Location 14 - Location 2	0.333682
	Southwest Maluku	Location 15 - Location 3	10.0639
	Southwest Maluku	Location 17 - Location 9	0.0192706
	Southwest Maluku	Location 18 - Location 5	0
	Southwest Maluku	Location 19 - Location 20	0.515839
	Southwest Maluku	Location 1 - Location 11	0.065579
	Southwest Maluku	Location 16 - Location 3	3.59268
	Southwest Maluku	Location 20 - Location 5	1.74798
	Southwest Maluku	Location 21 - Location 20	0.753328
