# Supplementary material for: Spatial evaluation of healthcare accessibility across archipelagic communities of Maluku Province, Indonesia
Source: PLOS Glob Public Health. 2023 Mar 9;3(3):e0001600. doi: 10.1371/journal.pgph.0001600 (PMC10021735; doi:10.1371/journal.pgph.0001600)
Supplement: S5 Table — (XLSX) [file pgph.0001600.s006.xlsx]

## Sheet: S5_Table
	LAND NETWORK ANALYSIS
	Residents to Hospitals (CF4)
	Districts	# Hospitals	# Residents	# Routes	# Routes not found	# Residents unlocated	# Hospitals unlocated		Districts	Name	Distance (km)
	Buru	1	280	220	60	0	0		Buru	Location 1 - Location 1	136.165
	South Buru	1	120	90	30	0	0		Buru	Location 2 - Location 1	132.77
	West Ceram	1	231	137	94	32	0		Buru	Location 4 - Location 1	74.3254
	Central Maluku	4	342	259	83	1	0		Buru	Location 5 - Location 1	75.0587
	Ambon	10	149	149	0	0	1		Buru	Location 6 - Location 1	138.879
	East Ceram	1	244	108	136	16	0		Buru	Location 7 - Location 1	74.9533
	Tual	1	110	46	64	2	0		Buru	Location 8 - Location 1	75.0557
	Southeast Maluku	3	252	172	80	0	0		Buru	Location 9 - Location 1	75.3857
	Aru Islands	1	153	13	140	16	0		Buru	Location 10 - Location 1	76.1668
	West Southeast Maluku	3	146	75	71	15	0		Buru	Location 11 - Location 1	62.2677
	Southwest Maluku	1	299	1	298	30	0		Buru	Location 12 - Location 1	80.423
	TOTAL	27	2326	1270	1056	112	1		Buru	Location 15 - Location 1	59.4824
									Buru	Location 16 - Location 1	81.9038
					Districts	Name	Distance (km)		Buru	Location 17 - Location 1	80.9144
					Buru	Location 1 - Location 1	136.165		Buru	Location 18 - Location 1	55.203
					Buru	Location 2 - Location 1	132.77		Buru	Location 19 - Location 1	52.4557
					Buru	Location 4 - Location 1	74.3254		Buru	Location 20 - Location 1	52.1837
					Buru	Location 5 - Location 1	75.0587		Buru	Location 21 - Location 1	87.1961
					Buru	Location 6 - Location 1	138.879		Buru	Location 22 - Location 1	51.6479
					Buru	Location 7 - Location 1	74.9533		Buru	Location 23 - Location 1	87.6406
					Buru	Location 8 - Location 1	75.0557		Buru	Location 24 - Location 1	49.5273
					Buru	Location 9 - Location 1	75.3857		Buru	Location 25 - Location 1	108.201
					Buru	Location 10 - Location 1	76.1668		Buru	Location 26 - Location 1	146.669
					Buru	Location 11 - Location 1	62.2677		Buru	Location 27 - Location 1	89.5094
					Buru	Location 12 - Location 1	80.423		Buru	Location 28 - Location 1	106.731
					Buru	Location 15 - Location 1	59.4824		Buru	Location 29 - Location 1	65.8166
					Buru	Location 16 - Location 1	81.9038		Buru	Location 30 - Location 1	98.489
					Buru	Location 17 - Location 1	80.9144		Buru	Location 31 - Location 1	89.8384
					Buru	Location 18 - Location 1	55.203		Buru	Location 32 - Location 1	90.5991
					Buru	Location 19 - Location 1	52.4557		Buru	Location 33 - Location 1	95.1497
					Buru	Location 20 - Location 1	52.1837		Buru	Location 34 - Location 1	105.364
					Buru	Location 21 - Location 1	87.1961		Buru	Location 35 - Location 1	47.8571
					Buru	Location 22 - Location 1	51.6479		Buru	Location 36 - Location 1	47.5294
					Buru	Location 23 - Location 1	87.6406		Buru	Location 37 - Location 1	48.4924
					Buru	Location 24 - Location 1	49.5273		Buru	Location 38 - Location 1	104.579
					Buru	Location 25 - Location 1	108.201		Buru	Location 39 - Location 1	101.692
					Buru	Location 26 - Location 1	146.669		Buru	Location 40 - Location 1	94.1473
					Buru	Location 27 - Location 1	89.5094		Buru	Location 41 - Location 1	48.6837
					Buru	Location 28 - Location 1	106.731		Buru	Location 42 - Location 1	48.3106
					Buru	Location 29 - Location 1	65.8166		Buru	Location 43 - Location 1	46.2498
					Buru	Location 30 - Location 1	98.489		Buru	Location 44 - Location 1	94.1038
					Buru	Location 31 - Location 1	89.8384		Buru	Location 45 - Location 1	117.655
					Buru	Location 32 - Location 1	90.5991		Buru	Location 46 - Location 1	104.178
					Buru	Location 33 - Location 1	95.1497		Buru	Location 47 - Location 1	92.9076
					Buru	Location 34 - Location 1	105.364		Buru	Location 48 - Location 1	106.283
					Buru	Location 35 - Location 1	47.8571		Buru	Location 49 - Location 1	106.449
					Buru	Location 36 - Location 1	47.5294		Buru	Location 50 - Location 1	104.472
					Buru	Location 37 - Location 1	48.4924		Buru	Location 51 - Location 1	120.959
					Buru	Location 38 - Location 1	104.579		Buru	Location 52 - Location 1	50.6683
					Buru	Location 39 - Location 1	101.692		Buru	Location 53 - Location 1	46.5184
					Buru	Location 40 - Location 1	94.1473		Buru	Location 54 - Location 1	93.3733
					Buru	Location 41 - Location 1	48.6837		Buru	Location 55 - Location 1	116.812
					Buru	Location 42 - Location 1	48.3106		Buru	Location 56 - Location 1	51.9938
					Buru	Location 43 - Location 1	46.2498		Buru	Location 57 - Location 1	52.163
					Buru	Location 44 - Location 1	94.1038		Buru	Location 58 - Location 1	85.0201
					Buru	Location 45 - Location 1	117.655		Buru	Location 59 - Location 1	104.473
					Buru	Location 46 - Location 1	104.178		Buru	Location 60 - Location 1	104.864
					Buru	Location 47 - Location 1	92.9076		Buru	Location 61 - Location 1	116.751
					Buru	Location 48 - Location 1	106.283		Buru	Location 62 - Location 1	103.301
					Buru	Location 49 - Location 1	106.449		Buru	Location 63 - Location 1	105.348
					Buru	Location 50 - Location 1	104.472		Buru	Location 64 - Location 1	46.9295
					Buru	Location 51 - Location 1	120.959		Buru	Location 65 - Location 1	45.7021
					Buru	Location 52 - Location 1	50.6683		Buru	Location 66 - Location 1	105.224
					Buru	Location 53 - Location 1	46.5184		Buru	Location 67 - Location 1	106.434
					Buru	Location 54 - Location 1	93.3733		Buru	Location 68 - Location 1	53.9598
					Buru	Location 55 - Location 1	116.812		Buru	Location 69 - Location 1	93.912
					Buru	Location 56 - Location 1	51.9938		Buru	Location 70 - Location 1	107.073
					Buru	Location 57 - Location 1	52.163		Buru	Location 71 - Location 1	106.328
					Buru	Location 58 - Location 1	85.0201		Buru	Location 72 - Location 1	46.975
					Buru	Location 59 - Location 1	104.473		Buru	Location 73 - Location 1	46.6901
					Buru	Location 60 - Location 1	104.864		Buru	Location 74 - Location 1	106.244
					Buru	Location 61 - Location 1	116.751		Buru	Location 75 - Location 1	119.257
					Buru	Location 62 - Location 1	103.301		Buru	Location 76 - Location 1	106.417
					Buru	Location 63 - Location 1	105.348		Buru	Location 77 - Location 1	82.439
					Buru	Location 64 - Location 1	46.9295		Buru	Location 78 - Location 1	118.367
					Buru	Location 65 - Location 1	45.7021		Buru	Location 79 - Location 1	46.1485
					Buru	Location 66 - Location 1	105.224		Buru	Location 80 - Location 1	45.981
					Buru	Location 67 - Location 1	106.434		Buru	Location 81 - Location 1	39.4233
					Buru	Location 68 - Location 1	53.9598		Buru	Location 82 - Location 1	38.3636
					Buru	Location 69 - Location 1	93.912		Buru	Location 84 - Location 1	47.4977
					Buru	Location 70 - Location 1	107.073		Buru	Location 85 - Location 1	138.199
					Buru	Location 71 - Location 1	106.328		Buru	Location 86 - Location 1	48.6111
					Buru	Location 72 - Location 1	46.975		Buru	Location 87 - Location 1	48.6152
					Buru	Location 73 - Location 1	46.6901		Buru	Location 88 - Location 1	47.8704
					Buru	Location 74 - Location 1	106.244		Buru	Location 89 - Location 1	101.379
					Buru	Location 75 - Location 1	119.257		Buru	Location 91 - Location 1	37.4105
					Buru	Location 76 - Location 1	106.417		Buru	Location 92 - Location 1	48.8015
					Buru	Location 77 - Location 1	82.439		Buru	Location 93 - Location 1	48.8408
					Buru	Location 78 - Location 1	118.367		Buru	Location 94 - Location 1	48.0579
					Buru	Location 79 - Location 1	46.1485		Buru	Location 95 - Location 1	58.006
					Buru	Location 80 - Location 1	45.981		Buru	Location 96 - Location 1	49.0147
					Buru	Location 81 - Location 1	39.4233		Buru	Location 97 - Location 1	80.7344
					Buru	Location 82 - Location 1	38.3636		Buru	Location 98 - Location 1	80.6792
					Buru	Location 84 - Location 1	47.4977		Buru	Location 99 - Location 1	49.2556
					Buru	Location 85 - Location 1	138.199		Buru	Location 102 - Location 1	40.3447
					Buru	Location 86 - Location 1	48.6111		Buru	Location 103 - Location 1	49.4818
					Buru	Location 87 - Location 1	48.6152		Buru	Location 107 - Location 1	41.0722
					Buru	Location 88 - Location 1	47.8704		Buru	Location 108 - Location 1	41.0233
					Buru	Location 89 - Location 1	101.379		Buru	Location 109 - Location 1	41.5784
					Buru	Location 91 - Location 1	37.4105		Buru	Location 110 - Location 1	41.2579
					Buru	Location 92 - Location 1	48.8015		Buru	Location 113 - Location 1	34.5753
					Buru	Location 93 - Location 1	48.8408		Buru	Location 115 - Location 1	36.3453
					Buru	Location 94 - Location 1	48.0579		Buru	Location 116 - Location 1	33.743
					Buru	Location 95 - Location 1	58.006		Buru	Location 117 - Location 1	38.1902
					Buru	Location 96 - Location 1	49.0147		Buru	Location 118 - Location 1	33.3098
					Buru	Location 97 - Location 1	80.7344		Buru	Location 119 - Location 1	39.5235
					Buru	Location 98 - Location 1	80.6792		Buru	Location 120 - Location 1	126.015
					Buru	Location 99 - Location 1	49.2556		Buru	Location 121 - Location 1	34.4212
					Buru	Location 102 - Location 1	40.3447		Buru	Location 123 - Location 1	33.5039
					Buru	Location 103 - Location 1	49.4818		Buru	Location 124 - Location 1	38.5652
					Buru	Location 107 - Location 1	41.0722		Buru	Location 126 - Location 1	31.0949
					Buru	Location 108 - Location 1	41.0233		Buru	Location 130 - Location 1	22.6185
					Buru	Location 109 - Location 1	41.5784		Buru	Location 131 - Location 1	90.3668
					Buru	Location 110 - Location 1	41.2579		Buru	Location 132 - Location 1	68.7443
					Buru	Location 113 - Location 1	34.5753		Buru	Location 134 - Location 1	21.219
					Buru	Location 115 - Location 1	36.3453		Buru	Location 135 - Location 1	22.375
					Buru	Location 116 - Location 1	33.743		Buru	Location 136 - Location 1	22.2356
					Buru	Location 117 - Location 1	38.1902		Buru	Location 137 - Location 1	71.5699
					Buru	Location 118 - Location 1	33.3098		Buru	Location 138 - Location 1	64.5476
					Buru	Location 119 - Location 1	39.5235		Buru	Location 139 - Location 1	20.2615
					Buru	Location 120 - Location 1	126.015		Buru	Location 140 - Location 1	20.0755
					Buru	Location 121 - Location 1	34.4212		Buru	Location 141 - Location 1	63.2458
					Buru	Location 123 - Location 1	33.5039		Buru	Location 142 - Location 1	82.6867
					Buru	Location 124 - Location 1	38.5652		Buru	Location 143 - Location 1	8.13205
					Buru	Location 126 - Location 1	31.0949		Buru	Location 144 - Location 1	58.3464
					Buru	Location 130 - Location 1	22.6185		Buru	Location 145 - Location 1	18.1692
					Buru	Location 131 - Location 1	90.3668		Buru	Location 146 - Location 1	8.50626
					Buru	Location 132 - Location 1	68.7443		Buru	Location 147 - Location 1	8.3389
					Buru	Location 134 - Location 1	21.219		Buru	Location 148 - Location 1	6.84827
					Buru	Location 135 - Location 1	22.375		Buru	Location 149 - Location 1	55.7989
					Buru	Location 136 - Location 1	22.2356		Buru	Location 151 - Location 1	6.11956
					Buru	Location 137 - Location 1	71.5699		Buru	Location 152 - Location 1	6.60175
					Buru	Location 138 - Location 1	64.5476		Buru	Location 157 - Location 1	6.23341
					Buru	Location 139 - Location 1	20.2615		Buru	Location 158 - Location 1	6.43989
					Buru	Location 140 - Location 1	20.0755		Buru	Location 159 - Location 1	6.27046
					Buru	Location 141 - Location 1	63.2458		Buru	Location 161 - Location 1	5.84657
					Buru	Location 142 - Location 1	82.6867		Buru	Location 162 - Location 1	6.71108
					Buru	Location 143 - Location 1	8.13205		Buru	Location 168 - Location 1	5.06597
					Buru	Location 144 - Location 1	58.3464		Buru	Location 169 - Location 1	4.80855
					Buru	Location 145 - Location 1	18.1692		Buru	Location 171 - Location 1	4.50875
					Buru	Location 146 - Location 1	8.50626		Buru	Location 173 - Location 1	6.67905
					Buru	Location 147 - Location 1	8.3389		Buru	Location 174 - Location 1	94.9475
					Buru	Location 148 - Location 1	6.84827		Buru	Location 176 - Location 1	94.9538
					Buru	Location 149 - Location 1	55.7989		Buru	Location 177 - Location 1	3.46592
					Buru	Location 151 - Location 1	6.11956		Buru	Location 178 - Location 1	0.0279593
					Buru	Location 152 - Location 1	6.60175		Buru	Location 179 - Location 1	1.67906
					Buru	Location 157 - Location 1	6.23341		Buru	Location 180 - Location 1	93.2057
					Buru	Location 158 - Location 1	6.43989		Buru	Location 181 - Location 1	97.9471
					Buru	Location 159 - Location 1	6.27046		Buru	Location 182 - Location 1	5.36327
					Buru	Location 161 - Location 1	5.84657		Buru	Location 183 - Location 1	131.344
					Buru	Location 162 - Location 1	6.71108		Buru	Location 184 - Location 1	42.9565
					Buru	Location 168 - Location 1	5.06597		Buru	Location 186 - Location 1	11.2902
					Buru	Location 169 - Location 1	4.80855		Buru	Location 187 - Location 1	12.0797
					Buru	Location 171 - Location 1	4.50875		Buru	Location 188 - Location 1	12.8705
					Buru	Location 173 - Location 1	6.67905		Buru	Location 190 - Location 1	19.7124
					Buru	Location 174 - Location 1	94.9475		Buru	Location 191 - Location 1	15.1464
					Buru	Location 176 - Location 1	94.9538		Buru	Location 192 - Location 1	17.5396
					Buru	Location 177 - Location 1	3.46592		Buru	Location 193 - Location 1	21.5808
					Buru	Location 178 - Location 1	0.0279593		Buru	Location 194 - Location 1	124.675
					Buru	Location 179 - Location 1	1.67906		Buru	Location 196 - Location 1	32.919
					Buru	Location 180 - Location 1	93.2057		Buru	Location 197 - Location 1	88.0863
					Buru	Location 181 - Location 1	97.9471		Buru	Location 198 - Location 1	32.7974
					Buru	Location 182 - Location 1	5.36327		Buru	Location 201 - Location 1	115.99
					Buru	Location 183 - Location 1	131.344		Buru	Location 202 - Location 1	82.371
					Buru	Location 184 - Location 1	42.9565		Buru	Location 203 - Location 1	82.2527
					Buru	Location 186 - Location 1	11.2902		Buru	Location 204 - Location 1	109.692
					Buru	Location 187 - Location 1	12.0797		Buru	Location 205 - Location 1	110.861
					Buru	Location 188 - Location 1	12.8705		Buru	Location 206 - Location 1	113.743
					Buru	Location 190 - Location 1	19.7124		Buru	Location 207 - Location 1	66.8155
					Buru	Location 191 - Location 1	15.1464		Buru	Location 208 - Location 1	111.531
					Buru	Location 192 - Location 1	17.5396		Buru	Location 209 - Location 1	104.539
					Buru	Location 193 - Location 1	21.5808		Buru	Location 210 - Location 1	82.0027
					Buru	Location 194 - Location 1	124.675		Buru	Location 211 - Location 1	81.0604
					Buru	Location 196 - Location 1	32.919		Buru	Location 212 - Location 1	66.612
					Buru	Location 197 - Location 1	88.0863		Buru	Location 213 - Location 1	79.7897
					Buru	Location 198 - Location 1	32.7974		Buru	Location 214 - Location 1	104.73
					Buru	Location 201 - Location 1	115.99		Buru	Location 216 - Location 1	89.9887
					Buru	Location 202 - Location 1	82.371		Buru	Location 219 - Location 1	74.7453
					Buru	Location 203 - Location 1	82.2527		Buru	Location 220 - Location 1	80.2194
					Buru	Location 204 - Location 1	109.692		Buru	Location 222 - Location 1	40.7922
					Buru	Location 205 - Location 1	110.861		Buru	Location 223 - Location 1	80.6196
					Buru	Location 206 - Location 1	113.743		Buru	Location 225 - Location 1	79.2121
					Buru	Location 207 - Location 1	66.8155		Buru	Location 226 - Location 1	42.6377
					Buru	Location 208 - Location 1	111.531		Buru	Location 227 - Location 1	73.5628
					Buru	Location 209 - Location 1	104.539		Buru	Location 228 - Location 1	61.9718
					Buru	Location 210 - Location 1	82.0027		Buru	Location 232 - Location 1	68.8655
					Buru	Location 211 - Location 1	81.0604		Buru	Location 233 - Location 1	71.5667
					Buru	Location 212 - Location 1	66.612		Buru	Location 234 - Location 1	44.4456
					Buru	Location 213 - Location 1	79.7897		Buru	Location 237 - Location 1	128.662
					Buru	Location 214 - Location 1	104.73		Buru	Location 239 - Location 1	117.575
					Buru	Location 216 - Location 1	89.9887		Buru	Location 240 - Location 1	103.617
					Buru	Location 219 - Location 1	74.7453		Buru	Location 242 - Location 1	90.3432
					Buru	Location 220 - Location 1	80.2194		Buru	Location 245 - Location 1	83.9487
					Buru	Location 222 - Location 1	40.7922		Buru	Location 247 - Location 1	82.087
					Buru	Location 223 - Location 1	80.6196		Buru	Location 248 - Location 1	78.8726
					Buru	Location 225 - Location 1	79.2121		Buru	Location 251 - Location 1	76.183
					Buru	Location 226 - Location 1	42.6377		Buru	Location 252 - Location 1	72.4851
					Buru	Location 227 - Location 1	73.5628		Buru	Location 253 - Location 1	71.7909
					Buru	Location 228 - Location 1	61.9718		Buru	Location 256 - Location 1	24.5231
					Buru	Location 232 - Location 1	68.8655		Buru	Location 257 - Location 1	17.3959
					Buru	Location 233 - Location 1	71.5667		Buru	Location 258 - Location 1	15.5203
					Buru	Location 234 - Location 1	44.4456		Buru	Location 259 - Location 1	15.0972
					Buru	Location 237 - Location 1	128.662		Buru	Location 260 - Location 1	13.914
					Buru	Location 239 - Location 1	117.575		Buru	Location 261 - Location 1	6.08837
					Buru	Location 240 - Location 1	103.617		Buru	Location 263 - Location 1	4.72529
					Buru	Location 242 - Location 1	90.3432		Buru	Location 264 - Location 1	2.06711
					Buru	Location 245 - Location 1	83.9487		Buru	Location 267 - Location 1	4.91246
					Buru	Location 247 - Location 1	82.087		Buru	Location 268 - Location 1	7.50807
					Buru	Location 248 - Location 1	78.8726		Buru	Location 269 - Location 1	3.67013
					Buru	Location 251 - Location 1	76.183		Buru	Location 270 - Location 1	4.46523
					Buru	Location 252 - Location 1	72.4851		Buru	Location 271 - Location 1	5.67462
					Buru	Location 253 - Location 1	71.7909		Buru	Location 272 - Location 1	110.02
					Buru	Location 256 - Location 1	24.5231		Buru	Location 273 - Location 1	137.849
					Buru	Location 257 - Location 1	17.3959		Buru	Location 274 - Location 1	131.98
					Buru	Location 258 - Location 1	15.5203		Buru	Location 275 - Location 1	135.726
					Buru	Location 259 - Location 1	15.0972		Buru	Location 276 - Location 1	86.3511
					Buru	Location 260 - Location 1	13.914		Buru	Location 277 - Location 1	82.1143
					Buru	Location 261 - Location 1	6.08837		Buru	Location 278 - Location 1	78.2662
					Buru	Location 263 - Location 1	4.72529		Buru	Location 279 - Location 1	19.5925
					Buru	Location 264 - Location 1	2.06711		Buru	Location 280 - Location 1	8.0596
					Buru	Location 267 - Location 1	4.91246		Average		63.3925
					Buru	Location 268 - Location 1	7.50807		SD		38.1958
					Buru	Location 269 - Location 1	3.67013		Median		62.7568
					Buru	Location 270 - Location 1	4.46523		South Buru	Location 2 - Location 1	7.48617
					Buru	Location 271 - Location 1	5.67462		South Buru	Location 4 - Location 1	4.82917
					Buru	Location 272 - Location 1	110.02		South Buru	Location 5 - Location 1	1.86398
					Buru	Location 273 - Location 1	137.849		South Buru	Location 6 - Location 1	2.69815
					Buru	Location 274 - Location 1	131.98		South Buru	Location 7 - Location 1	3.6559
					Buru	Location 275 - Location 1	135.726		South Buru	Location 8 - Location 1	10.0061
					Buru	Location 276 - Location 1	86.3511		South Buru	Location 9 - Location 1	3.66583
					Buru	Location 277 - Location 1	82.1143		South Buru	Location 10 - Location 1	3.67342
					Buru	Location 278 - Location 1	78.2662		South Buru	Location 14 - Location 1	6.28028
					Buru	Location 279 - Location 1	19.5925		South Buru	Location 16 - Location 1	14.0348
					Buru	Location 280 - Location 1	8.0596		South Buru	Location 17 - Location 1	4.15623
					South Buru	Location 2 - Location 1	7.48617		South Buru	Location 18 - Location 1	9.28126
					South Buru	Location 4 - Location 1	4.82917		South Buru	Location 19 - Location 1	10.7618
					South Buru	Location 5 - Location 1	1.86398		South Buru	Location 20 - Location 1	10.0299
					South Buru	Location 6 - Location 1	2.69815		South Buru	Location 21 - Location 1	36.6031
					South Buru	Location 7 - Location 1	3.6559		South Buru	Location 22 - Location 1	35.6951
					South Buru	Location 8 - Location 1	10.0061		South Buru	Location 24 - Location 1	34.1175
					South Buru	Location 9 - Location 1	3.66583		South Buru	Location 26 - Location 1	34.4612
					South Buru	Location 10 - Location 1	3.67342		South Buru	Location 27 - Location 1	39.6938
					South Buru	Location 14 - Location 1	6.28028		South Buru	Location 28 - Location 1	40.093
					South Buru	Location 16 - Location 1	14.0348		South Buru	Location 30 - Location 1	43.2803
					South Buru	Location 17 - Location 1	4.15623		South Buru	Location 32 - Location 1	46.1335
					South Buru	Location 18 - Location 1	9.28126		South Buru	Location 33 - Location 1	48.5537
					South Buru	Location 19 - Location 1	10.7618		South Buru	Location 39 - Location 1	55.5009
					South Buru	Location 20 - Location 1	10.0299		South Buru	Location 40 - Location 1	123.828
					South Buru	Location 21 - Location 1	36.6031		South Buru	Location 41 - Location 1	57.2073
					South Buru	Location 22 - Location 1	35.6951		South Buru	Location 42 - Location 1	18.8823
					South Buru	Location 24 - Location 1	34.1175		South Buru	Location 43 - Location 1	121.614
					South Buru	Location 26 - Location 1	34.4612		South Buru	Location 44 - Location 1	129.074
					South Buru	Location 27 - Location 1	39.6938		South Buru	Location 45 - Location 1	129.609
					South Buru	Location 28 - Location 1	40.093		South Buru	Location 46 - Location 1	62.0363
					South Buru	Location 30 - Location 1	43.2803		South Buru	Location 47 - Location 1	65.5451
					South Buru	Location 32 - Location 1	46.1335		South Buru	Location 48 - Location 1	131.334
					South Buru	Location 33 - Location 1	48.5537		South Buru	Location 49 - Location 1	70.0116
					South Buru	Location 39 - Location 1	55.5009		South Buru	Location 50 - Location 1	132.792
					South Buru	Location 40 - Location 1	123.828		South Buru	Location 51 - Location 1	115.826
					South Buru	Location 41 - Location 1	57.2073		South Buru	Location 52 - Location 1	72.3708
					South Buru	Location 42 - Location 1	18.8823		South Buru	Location 53 - Location 1	148.72
					South Buru	Location 43 - Location 1	121.614		South Buru	Location 54 - Location 1	78.1205
					South Buru	Location 44 - Location 1	129.074		South Buru	Location 55 - Location 1	73.1369
					South Buru	Location 45 - Location 1	129.609		South Buru	Location 56 - Location 1	134.113
					South Buru	Location 46 - Location 1	62.0363		South Buru	Location 57 - Location 1	75.5071
					South Buru	Location 47 - Location 1	65.5451		South Buru	Location 58 - Location 1	148.374
					South Buru	Location 48 - Location 1	131.334		South Buru	Location 59 - Location 1	146.931
					South Buru	Location 49 - Location 1	70.0116		South Buru	Location 60 - Location 1	146.502
					South Buru	Location 50 - Location 1	132.792		South Buru	Location 61 - Location 1	87.7842
					South Buru	Location 51 - Location 1	115.826		South Buru	Location 62 - Location 1	85.0731
					South Buru	Location 52 - Location 1	72.3708		South Buru	Location 65 - Location 1	75.9721
					South Buru	Location 53 - Location 1	148.72		South Buru	Location 67 - Location 1	75.807
					South Buru	Location 54 - Location 1	78.1205		South Buru	Location 68 - Location 1	72.8638
					South Buru	Location 55 - Location 1	73.1369		South Buru	Location 69 - Location 1	73.6207
					South Buru	Location 56 - Location 1	134.113		South Buru	Location 70 - Location 1	71.0128
					South Buru	Location 57 - Location 1	75.5071		South Buru	Location 71 - Location 1	72.4382
					South Buru	Location 58 - Location 1	148.374		South Buru	Location 72 - Location 1	73.5419
					South Buru	Location 59 - Location 1	146.931		South Buru	Location 73 - Location 1	68.5004
					South Buru	Location 60 - Location 1	146.502		South Buru	Location 74 - Location 1	96.6518
					South Buru	Location 61 - Location 1	87.7842		South Buru	Location 75 - Location 1	68.6096
					South Buru	Location 62 - Location 1	85.0731		South Buru	Location 76 - Location 1	165.44
					South Buru	Location 65 - Location 1	75.9721		South Buru	Location 77 - Location 1	90.2836
					South Buru	Location 67 - Location 1	75.807		South Buru	Location 78 - Location 1	167.387
					South Buru	Location 68 - Location 1	72.8638		South Buru	Location 79 - Location 1	163.859
					South Buru	Location 69 - Location 1	73.6207		South Buru	Location 80 - Location 1	83.7266
					South Buru	Location 70 - Location 1	71.0128		South Buru	Location 81 - Location 1	162.978
					South Buru	Location 71 - Location 1	72.4382		South Buru	Location 82 - Location 1	167.896
					South Buru	Location 72 - Location 1	73.5419		South Buru	Location 83 - Location 1	168.376
					South Buru	Location 73 - Location 1	68.5004		South Buru	Location 84 - Location 1	179.607
					South Buru	Location 74 - Location 1	96.6518		South Buru	Location 85 - Location 1	183.043
					South Buru	Location 75 - Location 1	68.6096		South Buru	Location 86 - Location 1	185.528
					South Buru	Location 76 - Location 1	165.44		South Buru	Location 90 - Location 1	262.895
					South Buru	Location 77 - Location 1	90.2836		South Buru	Location 91 - Location 1	255.206
					South Buru	Location 78 - Location 1	167.387		South Buru	Location 92 - Location 1	254.751
					South Buru	Location 79 - Location 1	163.859		South Buru	Location 93 - Location 1	254.451
					South Buru	Location 80 - Location 1	83.7266		South Buru	Location 94 - Location 1	248.916
					South Buru	Location 81 - Location 1	162.978		South Buru	Location 95 - Location 1	245.754
					South Buru	Location 82 - Location 1	167.896		South Buru	Location 96 - Location 1	103.727
					South Buru	Location 83 - Location 1	168.376		South Buru	Location 97 - Location 1	55.6884
					South Buru	Location 84 - Location 1	179.607		South Buru	Location 98 - Location 1	62.854
					South Buru	Location 85 - Location 1	183.043		South Buru	Location 99 - Location 1	60.9633
					South Buru	Location 86 - Location 1	185.528		South Buru	Location 100 - Location 1	236.501
					South Buru	Location 90 - Location 1	262.895		South Buru	Location 101 - Location 1	254.153
					South Buru	Location 91 - Location 1	255.206		South Buru	Location 102 - Location 1	72.4532
					South Buru	Location 92 - Location 1	254.751		South Buru	Location 103 - Location 1	47.5849
					South Buru	Location 93 - Location 1	254.451		South Buru	Location 104 - Location 1	36.1917
					South Buru	Location 94 - Location 1	248.916		South Buru	Location 105 - Location 1	0.905629
					South Buru	Location 95 - Location 1	245.754		South Buru	Location 106 - Location 1	2.47508
					South Buru	Location 96 - Location 1	103.727		South Buru	Location 107 - Location 1	4.73186
					South Buru	Location 97 - Location 1	55.6884		South Buru	Location 108 - Location 1	1.67241
					South Buru	Location 98 - Location 1	62.854		South Buru	Location 110 - Location 1	163.487
					South Buru	Location 99 - Location 1	60.9633		South Buru	Location 111 - Location 1	179.338
					South Buru	Location 100 - Location 1	236.501		South Buru	Location 112 - Location 1	185.798
					South Buru	Location 101 - Location 1	254.153		Average		92.4287
					South Buru	Location 102 - Location 1	72.4532		SD		74.0857
					South Buru	Location 103 - Location 1	47.5849		Median		73.0004
					South Buru	Location 104 - Location 1	36.1917		West Ceram	Location 1 - Location 1	68.4527
					South Buru	Location 105 - Location 1	0.905629		West Ceram	Location 2 - Location 1	70.9472
					South Buru	Location 106 - Location 1	2.47508		West Ceram	Location 3 - Location 1	81.5753
					South Buru	Location 107 - Location 1	4.73186		West Ceram	Location 4 - Location 1	80.4858
					South Buru	Location 108 - Location 1	1.67241		West Ceram	Location 5 - Location 1	90.1083
					South Buru	Location 110 - Location 1	163.487		West Ceram	Location 6 - Location 1	91.7037
					South Buru	Location 111 - Location 1	179.338		West Ceram	Location 7 - Location 1	99.3384
					South Buru	Location 112 - Location 1	185.798		West Ceram	Location 8 - Location 1	101.049
					West Ceram	Location 1 - Location 1	68.4527		West Ceram	Location 9 - Location 1	116.02
					West Ceram	Location 2 - Location 1	70.9472		West Ceram	Location 10 - Location 1	131.43
					West Ceram	Location 3 - Location 1	81.5753		West Ceram	Location 11 - Location 1	134.606
					West Ceram	Location 4 - Location 1	80.4858		West Ceram	Location 12 - Location 1	94.5816
					West Ceram	Location 5 - Location 1	90.1083		West Ceram	Location 13 - Location 1	105.564
					West Ceram	Location 6 - Location 1	91.7037		West Ceram	Location 14 - Location 1	86.0116
					West Ceram	Location 7 - Location 1	99.3384		West Ceram	Location 15 - Location 1	89.436
					West Ceram	Location 8 - Location 1	101.049		West Ceram	Location 16 - Location 1	90.1177
					West Ceram	Location 9 - Location 1	116.02		West Ceram	Location 17 - Location 1	84.1122
					West Ceram	Location 10 - Location 1	131.43		West Ceram	Location 18 - Location 1	96.3733
					West Ceram	Location 11 - Location 1	134.606		West Ceram	Location 19 - Location 1	97.2548
					West Ceram	Location 12 - Location 1	94.5816		West Ceram	Location 25 - Location 1	56.3939
					West Ceram	Location 13 - Location 1	105.564		West Ceram	Location 27 - Location 1	54.0566
					West Ceram	Location 14 - Location 1	86.0116		West Ceram	Location 29 - Location 1	63.0259
					West Ceram	Location 15 - Location 1	89.436		West Ceram	Location 31 - Location 1	62.3269
					West Ceram	Location 16 - Location 1	90.1177		West Ceram	Location 32 - Location 1	49.7536
					West Ceram	Location 17 - Location 1	84.1122		West Ceram	Location 36 - Location 1	48.0095
					West Ceram	Location 18 - Location 1	96.3733		West Ceram	Location 37 - Location 1	60.3914
					West Ceram	Location 19 - Location 1	97.2548		West Ceram	Location 40 - Location 1	45.383
					West Ceram	Location 25 - Location 1	56.3939		West Ceram	Location 42 - Location 1	49.6877
					West Ceram	Location 27 - Location 1	54.0566		West Ceram	Location 48 - Location 1	42.4462
					West Ceram	Location 29 - Location 1	63.0259		West Ceram	Location 50 - Location 1	39.8597
					West Ceram	Location 31 - Location 1	62.3269		West Ceram	Location 52 - Location 1	44.8462
					West Ceram	Location 32 - Location 1	49.7536		West Ceram	Location 57 - Location 1	47.6134
					West Ceram	Location 36 - Location 1	48.0095		West Ceram	Location 60 - Location 1	35.2848
					West Ceram	Location 37 - Location 1	60.3914		West Ceram	Location 61 - Location 1	43.2178
					West Ceram	Location 40 - Location 1	45.383		West Ceram	Location 63 - Location 1	45.4586
					West Ceram	Location 42 - Location 1	49.6877		West Ceram	Location 66 - Location 1	41.4102
					West Ceram	Location 48 - Location 1	42.4462		West Ceram	Location 67 - Location 1	32.56
					West Ceram	Location 50 - Location 1	39.8597		West Ceram	Location 69 - Location 1	39.4933
					West Ceram	Location 52 - Location 1	44.8462		West Ceram	Location 70 - Location 1	50.6858
					West Ceram	Location 57 - Location 1	47.6134		West Ceram	Location 71 - Location 1	30.7283
					West Ceram	Location 60 - Location 1	35.2848		West Ceram	Location 72 - Location 1	29.8198
					West Ceram	Location 61 - Location 1	43.2178		West Ceram	Location 73 - Location 1	35.5775
					West Ceram	Location 63 - Location 1	45.4586		West Ceram	Location 76 - Location 1	37.6764
					West Ceram	Location 66 - Location 1	41.4102		West Ceram	Location 77 - Location 1	28.2501
					West Ceram	Location 67 - Location 1	32.56		West Ceram	Location 80 - Location 1	36.0054
					West Ceram	Location 69 - Location 1	39.4933		West Ceram	Location 82 - Location 1	26.1656
					West Ceram	Location 70 - Location 1	50.6858		West Ceram	Location 83 - Location 1	34.6264
					West Ceram	Location 71 - Location 1	30.7283		West Ceram	Location 84 - Location 1	60.6118
					West Ceram	Location 72 - Location 1	29.8198		West Ceram	Location 87 - Location 1	33.2051
					West Ceram	Location 73 - Location 1	35.5775		West Ceram	Location 89 - Location 1	22.8176
					West Ceram	Location 76 - Location 1	37.6764		West Ceram	Location 90 - Location 1	55.7346
					West Ceram	Location 77 - Location 1	28.2501		West Ceram	Location 91 - Location 1	49.8794
					West Ceram	Location 80 - Location 1	36.0054		West Ceram	Location 93 - Location 1	32.2432
					West Ceram	Location 82 - Location 1	26.1656		West Ceram	Location 94 - Location 1	21.6407
					West Ceram	Location 83 - Location 1	34.6264		West Ceram	Location 95 - Location 1	61.3745
					West Ceram	Location 84 - Location 1	60.6118		West Ceram	Location 97 - Location 1	30.5806
					West Ceram	Location 87 - Location 1	33.2051		West Ceram	Location 98 - Location 1	20.1451
					West Ceram	Location 89 - Location 1	22.8176		West Ceram	Location 99 - Location 1	48.4433
					West Ceram	Location 90 - Location 1	55.7346		West Ceram	Location 102 - Location 1	27.4226
					West Ceram	Location 91 - Location 1	49.8794		West Ceram	Location 106 - Location 1	53.2812
					West Ceram	Location 93 - Location 1	32.2432		West Ceram	Location 113 - Location 1	49.6032
					West Ceram	Location 94 - Location 1	21.6407		West Ceram	Location 116 - Location 1	45.5046
					West Ceram	Location 95 - Location 1	61.3745		West Ceram	Location 117 - Location 1	44.3227
					West Ceram	Location 97 - Location 1	30.5806		West Ceram	Location 118 - Location 1	11.5662
					West Ceram	Location 98 - Location 1	20.1451		West Ceram	Location 119 - Location 1	20.5161
					West Ceram	Location 99 - Location 1	48.4433		West Ceram	Location 120 - Location 1	39.8877
					West Ceram	Location 102 - Location 1	27.4226		West Ceram	Location 121 - Location 1	41.1583
					West Ceram	Location 106 - Location 1	53.2812		West Ceram	Location 122 - Location 1	33.1505
					West Ceram	Location 113 - Location 1	49.6032		West Ceram	Location 123 - Location 1	37.8674
					West Ceram	Location 116 - Location 1	45.5046		West Ceram	Location 124 - Location 1	4.79864
					West Ceram	Location 117 - Location 1	44.3227		West Ceram	Location 125 - Location 1	2.06766
					West Ceram	Location 118 - Location 1	11.5662		West Ceram	Location 126 - Location 1	5.01468
					West Ceram	Location 119 - Location 1	20.5161		West Ceram	Location 127 - Location 1	14.0679
					West Ceram	Location 120 - Location 1	39.8877		West Ceram	Location 128 - Location 1	33.9757
					West Ceram	Location 121 - Location 1	41.1583		West Ceram	Location 129 - Location 1	12.3764
					West Ceram	Location 122 - Location 1	33.1505		West Ceram	Location 130 - Location 1	4.99037
					West Ceram	Location 123 - Location 1	37.8674		West Ceram	Location 131 - Location 1	11.5056
					West Ceram	Location 124 - Location 1	4.79864		West Ceram	Location 132 - Location 1	1.74565
					West Ceram	Location 125 - Location 1	2.06766		West Ceram	Location 133 - Location 1	28.1171
					West Ceram	Location 126 - Location 1	5.01468		West Ceram	Location 134 - Location 1	21.849
					West Ceram	Location 127 - Location 1	14.0679		West Ceram	Location 135 - Location 1	77.6784
					West Ceram	Location 128 - Location 1	33.9757		West Ceram	Location 136 - Location 1	21.0373
					West Ceram	Location 129 - Location 1	12.3764		West Ceram	Location 137 - Location 1	18.8654
					West Ceram	Location 130 - Location 1	4.99037		West Ceram	Location 138 - Location 1	14.7231
					West Ceram	Location 131 - Location 1	11.5056		West Ceram	Location 139 - Location 1	13.9436
					West Ceram	Location 132 - Location 1	1.74565		West Ceram	Location 140 - Location 1	3.30135
					West Ceram	Location 133 - Location 1	28.1171		West Ceram	Location 141 - Location 1	4.89071
					West Ceram	Location 134 - Location 1	21.849		West Ceram	Location 146 - Location 1	18.4716
					West Ceram	Location 135 - Location 1	77.6784		West Ceram	Location 147 - Location 1	101.36
					West Ceram	Location 136 - Location 1	21.0373		West Ceram	Location 148 - Location 1	21.8559
					West Ceram	Location 137 - Location 1	18.8654		West Ceram	Location 149 - Location 1	100.549
					West Ceram	Location 138 - Location 1	14.7231		West Ceram	Location 150 - Location 1	27.1947
					West Ceram	Location 139 - Location 1	13.9436		West Ceram	Location 151 - Location 1	26.7873
					West Ceram	Location 140 - Location 1	3.30135		West Ceram	Location 154 - Location 1	26.9294
					West Ceram	Location 141 - Location 1	4.89071		West Ceram	Location 155 - Location 1	92.4895
					West Ceram	Location 146 - Location 1	18.4716		West Ceram	Location 159 - Location 1	32.9288
					West Ceram	Location 147 - Location 1	101.36		West Ceram	Location 161 - Location 1	40.4739
					West Ceram	Location 148 - Location 1	21.8559		West Ceram	Location 162 - Location 1	62.5219
					West Ceram	Location 149 - Location 1	100.549		West Ceram	Location 163 - Location 1	51.7531
					West Ceram	Location 150 - Location 1	27.1947		West Ceram	Location 164 - Location 1	65.1139
					West Ceram	Location 151 - Location 1	26.7873		West Ceram	Location 165 - Location 1	67.3155
					West Ceram	Location 154 - Location 1	26.9294		West Ceram	Location 166 - Location 1	58.6453
					West Ceram	Location 155 - Location 1	92.4895		West Ceram	Location 167 - Location 1	79.0559
					West Ceram	Location 159 - Location 1	32.9288		West Ceram	Location 168 - Location 1	75.6334
					West Ceram	Location 161 - Location 1	40.4739		West Ceram	Location 169 - Location 1	76.6606
					West Ceram	Location 162 - Location 1	62.5219		West Ceram	Location 198 - Location 1	58.1143
					West Ceram	Location 163 - Location 1	51.7531		West Ceram	Location 200 - Location 1	51.696
					West Ceram	Location 164 - Location 1	65.1139		West Ceram	Location 201 - Location 1	50.8622
					West Ceram	Location 165 - Location 1	67.3155		West Ceram	Location 202 - Location 1	44.8685
					West Ceram	Location 166 - Location 1	58.6453		West Ceram	Location 203 - Location 1	42.4478
					West Ceram	Location 167 - Location 1	79.0559		West Ceram	Location 204 - Location 1	39.8936
					West Ceram	Location 168 - Location 1	75.6334		West Ceram	Location 205 - Location 1	22.2284
					West Ceram	Location 169 - Location 1	76.6606		West Ceram	Location 206 - Location 1	14.7405
					West Ceram	Location 198 - Location 1	58.1143		West Ceram	Location 207 - Location 1	12.731
					West Ceram	Location 200 - Location 1	51.696		West Ceram	Location 208 - Location 1	11.6467
					West Ceram	Location 201 - Location 1	50.8622		West Ceram	Location 209 - Location 1	5.43542
					West Ceram	Location 202 - Location 1	44.8685		West Ceram	Location 210 - Location 1	5.04299
					West Ceram	Location 203 - Location 1	42.4478		West Ceram	Location 211 - Location 1	1.94392
					West Ceram	Location 204 - Location 1	39.8936		West Ceram	Location 212 - Location 1	5.16775
					West Ceram	Location 205 - Location 1	22.2284		West Ceram	Location 213 - Location 1	4.39255
					West Ceram	Location 206 - Location 1	14.7405		West Ceram	Location 214 - Location 1	2.47781
					West Ceram	Location 207 - Location 1	12.731		West Ceram	Location 215 - Location 1	0.122955
					West Ceram	Location 208 - Location 1	11.6467		West Ceram	Location 216 - Location 1	0.429617
					West Ceram	Location 209 - Location 1	5.43542		West Ceram	Location 217 - Location 1	1.25494
					West Ceram	Location 210 - Location 1	5.04299		West Ceram	Location 219 - Location 1	22.0487
					West Ceram	Location 211 - Location 1	1.94392		West Ceram	Location 220 - Location 1	21.1937
					West Ceram	Location 212 - Location 1	5.16775		West Ceram	Location 221 - Location 1	22.3906
					West Ceram	Location 213 - Location 1	4.39255		West Ceram	Location 222 - Location 1	21.8339
					West Ceram	Location 214 - Location 1	2.47781		West Ceram	Location 223 - Location 1	25.3983
					West Ceram	Location 215 - Location 1	0.122955		West Ceram	Location 224 - Location 1	28.8442
					West Ceram	Location 216 - Location 1	0.429617		West Ceram	Location 225 - Location 1	31.3163
					West Ceram	Location 217 - Location 1	1.25494		West Ceram	Location 226 - Location 1	34.1946
					West Ceram	Location 219 - Location 1	22.0487		West Ceram	Location 227 - Location 1	37.5725
					West Ceram	Location 220 - Location 1	21.1937		West Ceram	Location 228 - Location 1	41.4659
					West Ceram	Location 221 - Location 1	22.3906		West Ceram	Location 229 - Location 1	67.5248
					West Ceram	Location 222 - Location 1	21.8339		West Ceram	Location 230 - Location 1	71.3077
					West Ceram	Location 223 - Location 1	25.3983		West Ceram	Location 231 - Location 1	88.7609
					West Ceram	Location 224 - Location 1	28.8442		Average		44.3133
					West Ceram	Location 225 - Location 1	31.3163		SD		30.089
					West Ceram	Location 226 - Location 1	34.1946		Median		39.8877
					West Ceram	Location 227 - Location 1	37.5725		Central Maluku	Location 5 - Location 1	78.2572
					West Ceram	Location 228 - Location 1	41.4659		Central Maluku	Location 6 - Location 1	79.3971
					West Ceram	Location 229 - Location 1	67.5248		Central Maluku	Location 7 - Location 1	74.909
					West Ceram	Location 230 - Location 1	71.3077		Central Maluku	Location 8 - Location 1	73.766
					West Ceram	Location 231 - Location 1	88.7609		Central Maluku	Location 9 - Location 1	84.8789
					Central Maluku	Location 5 - Location 1	78.2572		Central Maluku	Location 10 - Location 1	70.7279
					Central Maluku	Location 6 - Location 1	79.3971		Central Maluku	Location 11 - Location 1	65.7332
					Central Maluku	Location 7 - Location 1	74.909		Central Maluku	Location 12 - Location 1	61.6101
					Central Maluku	Location 8 - Location 1	73.766		Central Maluku	Location 16 - Location 2	52.8963
					Central Maluku	Location 9 - Location 1	84.8789		Central Maluku	Location 17 - Location 2	61.1489
					Central Maluku	Location 10 - Location 1	70.7279		Central Maluku	Location 18 - Location 2	47.8314
					Central Maluku	Location 11 - Location 1	65.7332		Central Maluku	Location 19 - Location 2	62.8945
					Central Maluku	Location 12 - Location 1	61.6101		Central Maluku	Location 20 - Location 2	43.6222
					Central Maluku	Location 16 - Location 2	52.8963		Central Maluku	Location 21 - Location 2	41.5553
					Central Maluku	Location 17 - Location 2	61.1489		Central Maluku	Location 22 - Location 2	41.7519
					Central Maluku	Location 18 - Location 2	47.8314		Central Maluku	Location 23 - Location 2	71.8742
					Central Maluku	Location 19 - Location 2	62.8945		Central Maluku	Location 26 - Location 2	67.5618
					Central Maluku	Location 20 - Location 2	43.6222		Central Maluku	Location 29 - Location 2	65.0203
					Central Maluku	Location 21 - Location 2	41.5553		Central Maluku	Location 33 - Location 2	61.9169
					Central Maluku	Location 22 - Location 2	41.7519		Central Maluku	Location 34 - Location 2	61.0891
					Central Maluku	Location 23 - Location 2	71.8742		Central Maluku	Location 35 - Location 2	11.3916
					Central Maluku	Location 26 - Location 2	67.5618		Central Maluku	Location 36 - Location 2	21.2939
					Central Maluku	Location 29 - Location 2	65.0203		Central Maluku	Location 37 - Location 2	22.9151
					Central Maluku	Location 33 - Location 2	61.9169		Central Maluku	Location 38 - Location 2	21.584
					Central Maluku	Location 34 - Location 2	61.0891		Central Maluku	Location 39 - Location 2	22.5829
					Central Maluku	Location 35 - Location 2	11.3916		Central Maluku	Location 41 - Location 2	22.1774
					Central Maluku	Location 36 - Location 2	21.2939		Central Maluku	Location 42 - Location 2	24.571
					Central Maluku	Location 37 - Location 2	22.9151		Central Maluku	Location 43 - Location 2	24.9768
					Central Maluku	Location 38 - Location 2	21.584		Central Maluku	Location 45 - Location 3	6.23419
					Central Maluku	Location 39 - Location 2	22.5829		Central Maluku	Location 46 - Location 3	6.03118
					Central Maluku	Location 41 - Location 2	22.1774		Central Maluku	Location 47 - Location 2	10.9185
					Central Maluku	Location 42 - Location 2	24.571		Central Maluku	Location 48 - Location 2	3.36417
					Central Maluku	Location 43 - Location 2	24.9768		Central Maluku	Location 49 - Location 2	8.65131
					Central Maluku	Location 45 - Location 3	6.23419		Central Maluku	Location 50 - Location 3	5.78124
					Central Maluku	Location 46 - Location 3	6.03118		Central Maluku	Location 51 - Location 3	5.40813
					Central Maluku	Location 47 - Location 2	10.9185		Central Maluku	Location 52 - Location 3	7.62522
					Central Maluku	Location 48 - Location 2	3.36417		Central Maluku	Location 53 - Location 2	26.0225
					Central Maluku	Location 49 - Location 2	8.65131		Central Maluku	Location 54 - Location 3	4.80507
					Central Maluku	Location 50 - Location 3	5.78124		Central Maluku	Location 56 - Location 2	26.6394
					Central Maluku	Location 51 - Location 3	5.40813		Central Maluku	Location 57 - Location 3	12.4096
					Central Maluku	Location 52 - Location 3	7.62522		Central Maluku	Location 60 - Location 2	51.5558
					Central Maluku	Location 53 - Location 2	26.0225		Central Maluku	Location 61 - Location 2	52.2182
					Central Maluku	Location 54 - Location 3	4.80507		Central Maluku	Location 62 - Location 2	48.5086
					Central Maluku	Location 56 - Location 2	26.6394		Central Maluku	Location 63 - Location 3	9.95601
					Central Maluku	Location 57 - Location 3	12.4096		Central Maluku	Location 64 - Location 2	48.1038
					Central Maluku	Location 60 - Location 2	51.5558		Central Maluku	Location 65 - Location 2	32.3267
					Central Maluku	Location 61 - Location 2	52.2182		Central Maluku	Location 66 - Location 2	45.6602
					Central Maluku	Location 62 - Location 2	48.5086		Central Maluku	Location 67 - Location 2	43.2885
					Central Maluku	Location 63 - Location 3	9.95601		Central Maluku	Location 68 - Location 2	39.4727
					Central Maluku	Location 64 - Location 2	48.1038		Central Maluku	Location 69 - Location 2	40.1862
					Central Maluku	Location 65 - Location 2	32.3267		Central Maluku	Location 70 - Location 2	43.9975
					Central Maluku	Location 66 - Location 2	45.6602		Central Maluku	Location 71 - Location 2	45.094
					Central Maluku	Location 67 - Location 2	43.2885		Central Maluku	Location 72 - Location 3	5.36996
					Central Maluku	Location 68 - Location 2	39.4727		Central Maluku	Location 73 - Location 3	8.82041
					Central Maluku	Location 69 - Location 2	40.1862		Central Maluku	Location 74 - Location 2	1.63234
					Central Maluku	Location 70 - Location 2	43.9975		Central Maluku	Location 75 - Location 2	44.7625
					Central Maluku	Location 71 - Location 2	45.094		Central Maluku	Location 76 - Location 3	1.7672
					Central Maluku	Location 72 - Location 3	5.36996		Central Maluku	Location 77 - Location 2	29.9159
					Central Maluku	Location 73 - Location 3	8.82041		Central Maluku	Location 78 - Location 2	3.81786
					Central Maluku	Location 74 - Location 2	1.63234		Central Maluku	Location 79 - Location 3	5.56406
					Central Maluku	Location 75 - Location 2	44.7625		Central Maluku	Location 80 - Location 2	31.5581
					Central Maluku	Location 76 - Location 3	1.7672		Central Maluku	Location 81 - Location 3	3.07376
					Central Maluku	Location 77 - Location 2	29.9159		Central Maluku	Location 82 - Location 2	5.54
					Central Maluku	Location 78 - Location 2	3.81786		Central Maluku	Location 84 - Location 2	8.40507
					Central Maluku	Location 79 - Location 3	5.56406		Central Maluku	Location 85 - Location 2	34.2596
					Central Maluku	Location 80 - Location 2	31.5581		Central Maluku	Location 86 - Location 2	35.7395
					Central Maluku	Location 81 - Location 3	3.07376		Central Maluku	Location 88 - Location 2	35.8245
					Central Maluku	Location 82 - Location 2	5.54		Central Maluku	Location 89 - Location 2	9.46038
					Central Maluku	Location 84 - Location 2	8.40507		Central Maluku	Location 91 - Location 3	10.8435
					Central Maluku	Location 85 - Location 2	34.2596		Central Maluku	Location 92 - Location 3	11.5522
					Central Maluku	Location 86 - Location 2	35.7395		Central Maluku	Location 94 - Location 2	15.3606
					Central Maluku	Location 88 - Location 2	35.8245		Central Maluku	Location 98 - Location 2	12.624
					Central Maluku	Location 89 - Location 2	9.46038		Central Maluku	Location 99 - Location 2	17.2152
					Central Maluku	Location 91 - Location 3	10.8435		Central Maluku	Location 100 - Location 3	14.3701
					Central Maluku	Location 92 - Location 3	11.5522		Central Maluku	Location 101 - Location 2	17.6567
					Central Maluku	Location 94 - Location 2	15.3606		Central Maluku	Location 102 - Location 3	22.8272
					Central Maluku	Location 98 - Location 2	12.624		Central Maluku	Location 103 - Location 3	16.0149
					Central Maluku	Location 99 - Location 2	17.2152		Central Maluku	Location 104 - Location 1	83.8238
					Central Maluku	Location 100 - Location 3	14.3701		Central Maluku	Location 105 - Location 1	76.5216
					Central Maluku	Location 101 - Location 2	17.6567		Central Maluku	Location 106 - Location 1	70.3574
					Central Maluku	Location 102 - Location 3	22.8272		Central Maluku	Location 107 - Location 1	65.9484
					Central Maluku	Location 103 - Location 3	16.0149		Central Maluku	Location 108 - Location 1	63.4818
					Central Maluku	Location 104 - Location 1	83.8238		Central Maluku	Location 109 - Location 1	90.0083
					Central Maluku	Location 105 - Location 1	76.5216		Central Maluku	Location 110 - Location 1	55.244
					Central Maluku	Location 106 - Location 1	70.3574		Central Maluku	Location 111 - Location 1	50.9781
					Central Maluku	Location 107 - Location 1	65.9484		Central Maluku	Location 112 - Location 1	60.4218
					Central Maluku	Location 108 - Location 1	63.4818		Central Maluku	Location 113 - Location 1	59.3893
					Central Maluku	Location 109 - Location 1	90.0083		Central Maluku	Location 114 - Location 1	44.8013
					Central Maluku	Location 110 - Location 1	55.244		Central Maluku	Location 115 - Location 1	43.428
					Central Maluku	Location 111 - Location 1	50.9781		Central Maluku	Location 116 - Location 1	92.9896
					Central Maluku	Location 112 - Location 1	60.4218		Central Maluku	Location 117 - Location 1	40.6644
					Central Maluku	Location 113 - Location 1	59.3893		Central Maluku	Location 118 - Location 1	94.5651
					Central Maluku	Location 114 - Location 1	44.8013		Central Maluku	Location 119 - Location 1	13.2308
					Central Maluku	Location 115 - Location 1	43.428		Central Maluku	Location 120 - Location 1	15.2066
					Central Maluku	Location 116 - Location 1	92.9896		Central Maluku	Location 121 - Location 1	18.5011
					Central Maluku	Location 117 - Location 1	40.6644		Central Maluku	Location 122 - Location 1	29.3829
					Central Maluku	Location 118 - Location 1	94.5651		Central Maluku	Location 123 - Location 1	25.7405
					Central Maluku	Location 119 - Location 1	13.2308		Central Maluku	Location 124 - Location 1	6.7414
					Central Maluku	Location 120 - Location 1	15.2066		Central Maluku	Location 125 - Location 1	146.939
					Central Maluku	Location 121 - Location 1	18.5011		Central Maluku	Location 126 - Location 1	148.006
					Central Maluku	Location 122 - Location 1	29.3829		Central Maluku	Location 127 - Location 1	148.698
					Central Maluku	Location 123 - Location 1	25.7405		Central Maluku	Location 128 - Location 1	139.859
					Central Maluku	Location 124 - Location 1	6.7414		Central Maluku	Location 129 - Location 1	140.948
					Central Maluku	Location 125 - Location 1	146.939		Central Maluku	Location 130 - Location 1	145.923
					Central Maluku	Location 126 - Location 1	148.006		Central Maluku	Location 131 - Location 1	145.304
					Central Maluku	Location 127 - Location 1	148.698		Central Maluku	Location 132 - Location 1	143.877
					Central Maluku	Location 128 - Location 1	139.859		Central Maluku	Location 133 - Location 1	126.967
					Central Maluku	Location 129 - Location 1	140.948		Central Maluku	Location 134 - Location 1	119.147
					Central Maluku	Location 130 - Location 1	145.923		Central Maluku	Location 135 - Location 1	117.703
					Central Maluku	Location 131 - Location 1	145.304		Central Maluku	Location 136 - Location 1	122.479
					Central Maluku	Location 132 - Location 1	143.877		Central Maluku	Location 137 - Location 1	115.488
					Central Maluku	Location 133 - Location 1	126.967		Central Maluku	Location 138 - Location 1	108.568
					Central Maluku	Location 134 - Location 1	119.147		Central Maluku	Location 139 - Location 1	110.36
					Central Maluku	Location 135 - Location 1	117.703		Central Maluku	Location 140 - Location 1	1.50362
					Central Maluku	Location 136 - Location 1	122.479		Central Maluku	Location 141 - Location 1	14.9655
					Central Maluku	Location 137 - Location 1	115.488		Central Maluku	Location 142 - Location 1	114.922
					Central Maluku	Location 138 - Location 1	108.568		Central Maluku	Location 143 - Location 1	5.04575
					Central Maluku	Location 139 - Location 1	110.36		Central Maluku	Location 144 - Location 1	15.9356
					Central Maluku	Location 140 - Location 1	1.50362		Central Maluku	Location 145 - Location 1	9.29654
					Central Maluku	Location 141 - Location 1	14.9655		Central Maluku	Location 146 - Location 1	6.48074
					Central Maluku	Location 142 - Location 1	114.922		Central Maluku	Location 147 - Location 1	21.4061
					Central Maluku	Location 143 - Location 1	5.04575		Central Maluku	Location 148 - Location 1	20.4694
					Central Maluku	Location 144 - Location 1	15.9356		Central Maluku	Location 149 - Location 1	54.9286
					Central Maluku	Location 145 - Location 1	9.29654		Central Maluku	Location 150 - Location 1	22.0132
					Central Maluku	Location 146 - Location 1	6.48074		Central Maluku	Location 151 - Location 1	23.0402
					Central Maluku	Location 147 - Location 1	21.4061		Central Maluku	Location 152 - Location 1	55.9859
					Central Maluku	Location 148 - Location 1	20.4694		Central Maluku	Location 153 - Location 1	25.879
					Central Maluku	Location 149 - Location 1	54.9286		Central Maluku	Location 154 - Location 1	27.9931
					Central Maluku	Location 150 - Location 1	22.0132		Central Maluku	Location 155 - Location 1	53.1532
					Central Maluku	Location 151 - Location 1	23.0402		Central Maluku	Location 156 - Location 1	34.0162
					Central Maluku	Location 152 - Location 1	55.9859		Central Maluku	Location 157 - Location 1	35.645
					Central Maluku	Location 153 - Location 1	25.879		Central Maluku	Location 158 - Location 1	27.0626
					Central Maluku	Location 154 - Location 1	27.9931		Central Maluku	Location 159 - Location 1	46.2538
					Central Maluku	Location 155 - Location 1	53.1532		Central Maluku	Location 160 - Location 1	44.7779
					Central Maluku	Location 156 - Location 1	34.0162		Central Maluku	Location 161 - Location 1	28.9431
					Central Maluku	Location 157 - Location 1	35.645		Central Maluku	Location 162 - Location 1	48.8381
					Central Maluku	Location 158 - Location 1	27.0626		Central Maluku	Location 163 - Location 1	24.5937
					Central Maluku	Location 159 - Location 1	46.2538		Central Maluku	Location 164 - Location 1	30.3391
					Central Maluku	Location 160 - Location 1	44.7779		Central Maluku	Location 165 - Location 1	47.5311
					Central Maluku	Location 161 - Location 1	28.9431		Central Maluku	Location 166 - Location 1	46.1611
					Central Maluku	Location 162 - Location 1	48.8381		Central Maluku	Location 167 - Location 1	31.6341
					Central Maluku	Location 163 - Location 1	24.5937		Central Maluku	Location 168 - Location 1	31.8966
					Central Maluku	Location 164 - Location 1	30.3391		Central Maluku	Location 169 - Location 1	36.3164
					Central Maluku	Location 165 - Location 1	47.5311		Central Maluku	Location 170 - Location 1	50.5853
					Central Maluku	Location 166 - Location 1	46.1611		Central Maluku	Location 171 - Location 1	38.7287
					Central Maluku	Location 167 - Location 1	31.6341		Central Maluku	Location 172 - Location 1	47.1815
					Central Maluku	Location 168 - Location 1	31.8966		Central Maluku	Location 173 - Location 1	39.6774
					Central Maluku	Location 169 - Location 1	36.3164		Central Maluku	Location 174 - Location 1	40.9961
					Central Maluku	Location 170 - Location 1	50.5853		Central Maluku	Location 175 - Location 1	45.6365
					Central Maluku	Location 171 - Location 1	38.7287		Central Maluku	Location 176 - Location 1	255.826
					Central Maluku	Location 172 - Location 1	47.1815		Central Maluku	Location 177 - Location 1	273.128
					Central Maluku	Location 173 - Location 1	39.6774		Central Maluku	Location 178 - Location 1	260.337
					Central Maluku	Location 174 - Location 1	40.9961		Central Maluku	Location 179 - Location 1	250.153
					Central Maluku	Location 175 - Location 1	45.6365		Central Maluku	Location 180 - Location 1	276.079
					Central Maluku	Location 176 - Location 1	255.826		Central Maluku	Location 181 - Location 1	249.297
					Central Maluku	Location 177 - Location 1	273.128		Central Maluku	Location 182 - Location 1	251.696
					Central Maluku	Location 178 - Location 1	260.337		Central Maluku	Location 183 - Location 1	253.614
					Central Maluku	Location 179 - Location 1	250.153		Central Maluku	Location 184 - Location 1	248.749
					Central Maluku	Location 180 - Location 1	276.079		Central Maluku	Location 185 - Location 1	144.347
					Central Maluku	Location 181 - Location 1	249.297		Central Maluku	Location 186 - Location 1	248.909
					Central Maluku	Location 182 - Location 1	251.696		Central Maluku	Location 187 - Location 1	272.038
					Central Maluku	Location 183 - Location 1	253.614		Central Maluku	Location 188 - Location 1	153.892
					Central Maluku	Location 184 - Location 1	248.749		Central Maluku	Location 189 - Location 1	268.282
					Central Maluku	Location 185 - Location 1	144.347		Central Maluku	Location 190 - Location 1	239.202
					Central Maluku	Location 186 - Location 1	248.909		Central Maluku	Location 191 - Location 1	248.701
					Central Maluku	Location 187 - Location 1	272.038		Central Maluku	Location 192 - Location 1	237.618
					Central Maluku	Location 188 - Location 1	153.892		Central Maluku	Location 193 - Location 1	239.655
					Central Maluku	Location 189 - Location 1	268.282		Central Maluku	Location 194 - Location 1	241.391
					Central Maluku	Location 190 - Location 1	239.202		Central Maluku	Location 195 - Location 1	242.773
					Central Maluku	Location 191 - Location 1	248.701		Central Maluku	Location 196 - Location 1	243.456
					Central Maluku	Location 192 - Location 1	237.618		Central Maluku	Location 197 - Location 1	135.823
					Central Maluku	Location 193 - Location 1	239.655		Central Maluku	Location 198 - Location 1	236.804
					Central Maluku	Location 194 - Location 1	241.391		Central Maluku	Location 199 - Location 1	235.204
					Central Maluku	Location 195 - Location 1	242.773		Central Maluku	Location 200 - Location 1	117.87
					Central Maluku	Location 196 - Location 1	243.456		Central Maluku	Location 201 - Location 1	239.15
					Central Maluku	Location 197 - Location 1	135.823		Central Maluku	Location 202 - Location 1	120.648
					Central Maluku	Location 198 - Location 1	236.804		Central Maluku	Location 203 - Location 1	121.285
					Central Maluku	Location 199 - Location 1	235.204		Central Maluku	Location 204 - Location 1	227.194
					Central Maluku	Location 200 - Location 1	117.87		Central Maluku	Location 205 - Location 1	119.742
					Central Maluku	Location 201 - Location 1	239.15		Central Maluku	Location 206 - Location 1	80.824
					Central Maluku	Location 202 - Location 1	120.648		Central Maluku	Location 207 - Location 1	82.7375
					Central Maluku	Location 203 - Location 1	121.285		Central Maluku	Location 208 - Location 1	231.376
					Central Maluku	Location 204 - Location 1	227.194		Central Maluku	Location 209 - Location 1	245.676
					Central Maluku	Location 205 - Location 1	119.742		Central Maluku	Location 211 - Location 1	74.9275
					Central Maluku	Location 206 - Location 1	80.824		Central Maluku	Location 212 - Location 1	129.597
					Central Maluku	Location 207 - Location 1	82.7375		Central Maluku	Location 213 - Location 1	223.692
					Central Maluku	Location 208 - Location 1	231.376		Central Maluku	Location 214 - Location 1	130.937
					Central Maluku	Location 209 - Location 1	245.676		Central Maluku	Location 215 - Location 1	221.502
					Central Maluku	Location 211 - Location 1	74.9275		Central Maluku	Location 216 - Location 1	222.775
					Central Maluku	Location 212 - Location 1	129.597		Central Maluku	Location 217 - Location 1	219.105
					Central Maluku	Location 213 - Location 1	223.692		Central Maluku	Location 218 - Location 1	87.3679
					Central Maluku	Location 214 - Location 1	130.937		Central Maluku	Location 219 - Location 1	141.801
					Central Maluku	Location 215 - Location 1	221.502		Central Maluku	Location 220 - Location 1	140.599
					Central Maluku	Location 216 - Location 1	222.775		Central Maluku	Location 222 - Location 1	217.56
					Central Maluku	Location 217 - Location 1	219.105		Central Maluku	Location 223 - Location 1	91.7846
					Central Maluku	Location 218 - Location 1	87.3679		Central Maluku	Location 224 - Location 1	149.924
					Central Maluku	Location 219 - Location 1	141.801		Central Maluku	Location 225 - Location 1	88.4012
					Central Maluku	Location 220 - Location 1	140.599		Central Maluku	Location 226 - Location 1	126.678
					Central Maluku	Location 222 - Location 1	217.56		Central Maluku	Location 227 - Location 1	133.078
					Central Maluku	Location 223 - Location 1	91.7846		Central Maluku	Location 228 - Location 1	122.571
					Central Maluku	Location 224 - Location 1	149.924		Central Maluku	Location 229 - Location 1	122.154
					Central Maluku	Location 225 - Location 1	88.4012		Central Maluku	Location 230 - Location 1	93.5533
					Central Maluku	Location 226 - Location 1	126.678		Central Maluku	Location 231 - Location 1	120.295
					Central Maluku	Location 227 - Location 1	133.078		Central Maluku	Location 232 - Location 1	199.342
					Central Maluku	Location 228 - Location 1	122.571		Central Maluku	Location 233 - Location 1	206.559
					Central Maluku	Location 229 - Location 1	122.154		Central Maluku	Location 234 - Location 1	94.6977
					Central Maluku	Location 230 - Location 1	93.5533		Central Maluku	Location 235 - Location 1	112.166
					Central Maluku	Location 231 - Location 1	120.295		Central Maluku	Location 236 - Location 1	201.093
					Central Maluku	Location 232 - Location 1	199.342		Central Maluku	Location 237 - Location 1	160.018
					Central Maluku	Location 233 - Location 1	206.559		Central Maluku	Location 238 - Location 1	106.783
					Central Maluku	Location 234 - Location 1	94.6977		Central Maluku	Location 239 - Location 1	100.103
					Central Maluku	Location 235 - Location 1	112.166		Central Maluku	Location 240 - Location 1	180.121
					Central Maluku	Location 236 - Location 1	201.093		Central Maluku	Location 241 - Location 1	162.184
					Central Maluku	Location 237 - Location 1	160.018		Central Maluku	Location 242 - Location 1	102.052
					Central Maluku	Location 238 - Location 1	106.783		Central Maluku	Location 243 - Location 1	177.353
					Central Maluku	Location 239 - Location 1	100.103		Central Maluku	Location 244 - Location 1	167.728
					Central Maluku	Location 240 - Location 1	180.121		Central Maluku	Location 245 - Location 1	164.501
					Central Maluku	Location 241 - Location 1	162.184		Central Maluku	Location 279 - Location 4	0.849919
					Central Maluku	Location 242 - Location 1	102.052		Central Maluku	Location 280 - Location 4	0.622895
					Central Maluku	Location 243 - Location 1	177.353		Central Maluku	Location 281 - Location 4	0.449723
					Central Maluku	Location 244 - Location 1	167.728		Central Maluku	Location 282 - Location 4	0.883436
					Central Maluku	Location 245 - Location 1	164.501		Central Maluku	Location 283 - Location 4	1.55045
					Central Maluku	Location 279 - Location 4	0.849919		Central Maluku	Location 290 - Location 4	1.60172
					Central Maluku	Location 280 - Location 4	0.622895		Central Maluku	Location 292 - Location 4	3.03557
					Central Maluku	Location 281 - Location 4	0.449723		Central Maluku	Location 293 - Location 4	3.26825
					Central Maluku	Location 282 - Location 4	0.883436		Central Maluku	Location 294 - Location 4	3.60335
					Central Maluku	Location 283 - Location 4	1.55045		Central Maluku	Location 295 - Location 4	4.60801
					Central Maluku	Location 290 - Location 4	1.60172		Central Maluku	Location 300 - Location 1	77.2908
					Central Maluku	Location 292 - Location 4	3.03557		Central Maluku	Location 301 - Location 1	61.822
					Central Maluku	Location 293 - Location 4	3.26825		Central Maluku	Location 302 - Location 1	47.9108
					Central Maluku	Location 294 - Location 4	3.60335		Central Maluku	Location 303 - Location 1	47.9158
					Central Maluku	Location 295 - Location 4	4.60801		Central Maluku	Location 304 - Location 1	45.2266
					Central Maluku	Location 300 - Location 1	77.2908		Central Maluku	Location 305 - Location 1	34.8433
					Central Maluku	Location 301 - Location 1	61.822		Central Maluku	Location 306 - Location 1	35.4693
					Central Maluku	Location 302 - Location 1	47.9108		Central Maluku	Location 307 - Location 1	36.8532
					Central Maluku	Location 303 - Location 1	47.9158		Central Maluku	Location 308 - Location 1	32.837
					Central Maluku	Location 304 - Location 1	45.2266		Central Maluku	Location 309 - Location 1	3.96947
					Central Maluku	Location 305 - Location 1	34.8433		Central Maluku	Location 310 - Location 1	2.05944
					Central Maluku	Location 306 - Location 1	35.4693		Central Maluku	Location 311 - Location 1	5.22431
					Central Maluku	Location 307 - Location 1	36.8532		Central Maluku	Location 312 - Location 1	4.00977
					Central Maluku	Location 308 - Location 1	32.837		Central Maluku	Location 313 - Location 1	7.50548
					Central Maluku	Location 309 - Location 1	3.96947		Central Maluku	Location 314 - Location 1	8.11435
					Central Maluku	Location 310 - Location 1	2.05944		Central Maluku	Location 315 - Location 1	10.8283
					Central Maluku	Location 311 - Location 1	5.22431		Central Maluku	Location 316 - Location 1	12.1933
					Central Maluku	Location 312 - Location 1	4.00977		Central Maluku	Location 317 - Location 1	33.1713
					Central Maluku	Location 313 - Location 1	7.50548		Central Maluku	Location 318 - Location 1	36.1123
					Central Maluku	Location 314 - Location 1	8.11435		Central Maluku	Location 319 - Location 1	38.877
					Central Maluku	Location 315 - Location 1	10.8283		Central Maluku	Location 320 - Location 1	71.5638
					Central Maluku	Location 316 - Location 1	12.1933		Central Maluku	Location 321 - Location 1	75.6376
					Central Maluku	Location 317 - Location 1	33.1713		Central Maluku	Location 322 - Location 1	224.467
					Central Maluku	Location 318 - Location 1	36.1123		Central Maluku	Location 323 - Location 1	220.229
					Central Maluku	Location 319 - Location 1	38.877		Central Maluku	Location 324 - Location 1	217.413
					Central Maluku	Location 320 - Location 1	71.5638		Central Maluku	Location 325 - Location 1	217.795
					Central Maluku	Location 321 - Location 1	75.6376		Central Maluku	Location 326 - Location 1	219.402
					Central Maluku	Location 322 - Location 1	224.467		Central Maluku	Location 327 - Location 1	219.21
					Central Maluku	Location 323 - Location 1	220.229		Central Maluku	Location 328 - Location 1	234.113
					Central Maluku	Location 324 - Location 1	217.413		Central Maluku	Location 329 - Location 1	260.011
					Central Maluku	Location 325 - Location 1	217.795		Central Maluku	Location 330 - Location 1	273.214
					Central Maluku	Location 326 - Location 1	219.402		Central Maluku	Location 331 - Location 1	276.147
					Central Maluku	Location 327 - Location 1	219.21		Average		85.7069
					Central Maluku	Location 328 - Location 1	234.113		SD		81.2064
					Central Maluku	Location 329 - Location 1	260.011		Median		51.5558
					Central Maluku	Location 330 - Location 1	273.214		Ambon	Location 1 - Location 1	14.5982
					Central Maluku	Location 331 - Location 1	276.147		Ambon	Location 2 - Location 1	12.5138
					Ambon	Location 1 - Location 1	14.5982		Ambon	Location 3 - Location 1	12.2453
					Ambon	Location 2 - Location 1	12.5138		Ambon	Location 4 - Location 1	11.6845
					Ambon	Location 3 - Location 1	12.2453		Ambon	Location 5 - Location 1	11.6372
					Ambon	Location 4 - Location 1	11.6845		Ambon	Location 6 - Location 1	11.1002
					Ambon	Location 5 - Location 1	11.6372		Ambon	Location 7 - Location 1	11.418
					Ambon	Location 6 - Location 1	11.1002		Ambon	Location 8 - Location 1	10.9392
					Ambon	Location 7 - Location 1	11.418		Ambon	Location 9 - Location 1	10.4723
					Ambon	Location 8 - Location 1	10.9392		Ambon	Location 10 - Location 1	8.51439
					Ambon	Location 9 - Location 1	10.4723		Ambon	Location 11 - Location 1	8.13612
					Ambon	Location 10 - Location 1	8.51439		Ambon	Location 12 - Location 1	8.00674
					Ambon	Location 11 - Location 1	8.13612		Ambon	Location 13 - Location 1	8.29306
					Ambon	Location 12 - Location 1	8.00674		Ambon	Location 14 - Location 8	14.3415
					Ambon	Location 13 - Location 1	8.29306		Ambon	Location 15 - Location 2	6.27985
					Ambon	Location 14 - Location 8	14.3415		Ambon	Location 16 - Location 8	14.1106
					Ambon	Location 15 - Location 2	6.27985		Ambon	Location 17 - Location 8	16.0987
					Ambon	Location 16 - Location 8	14.1106		Ambon	Location 18 - Location 8	16.3336
					Ambon	Location 17 - Location 8	16.0987		Ambon	Location 19 - Location 2	5.84317
					Ambon	Location 18 - Location 8	16.3336		Ambon	Location 20 - Location 8	13.6792
					Ambon	Location 19 - Location 2	5.84317		Ambon	Location 21 - Location 8	13.405
					Ambon	Location 20 - Location 8	13.6792		Ambon	Location 22 - Location 8	15.244
					Ambon	Location 21 - Location 8	13.405		Ambon	Location 23 - Location 8	15.443
					Ambon	Location 22 - Location 8	15.244		Ambon	Location 24 - Location 8	15.5518
					Ambon	Location 23 - Location 8	15.443		Ambon	Location 25 - Location 8	15.7705
					Ambon	Location 24 - Location 8	15.5518		Ambon	Location 26 - Location 8	15.8213
					Ambon	Location 25 - Location 8	15.7705		Ambon	Location 27 - Location 8	10.5944
					Ambon	Location 26 - Location 8	15.8213		Ambon	Location 28 - Location 8	10.6593
					Ambon	Location 27 - Location 8	10.5944		Ambon	Location 29 - Location 1	4.30855
					Ambon	Location 28 - Location 8	10.6593		Ambon	Location 30 - Location 2	4.07234
					Ambon	Location 29 - Location 1	4.30855		Ambon	Location 31 - Location 2	3.84504
					Ambon	Location 30 - Location 2	4.07234		Ambon	Location 32 - Location 1	4.16716
					Ambon	Location 31 - Location 2	3.84504		Ambon	Location 33 - Location 2	3.6383
					Ambon	Location 32 - Location 1	4.16716		Ambon	Location 34 - Location 2	3.44252
					Ambon	Location 33 - Location 2	3.6383		Ambon	Location 35 - Location 2	3.26535
					Ambon	Location 34 - Location 2	3.44252		Ambon	Location 36 - Location 1	2.83799
					Ambon	Location 35 - Location 2	3.26535		Ambon	Location 37 - Location 4	2.31986
					Ambon	Location 36 - Location 1	2.83799		Ambon	Location 38 - Location 2	3.05423
					Ambon	Location 37 - Location 4	2.31986		Ambon	Location 39 - Location 1	2.46076
					Ambon	Location 38 - Location 2	3.05423		Ambon	Location 40 - Location 1	2.15721
					Ambon	Location 39 - Location 1	2.46076		Ambon	Location 41 - Location 2	2.38672
					Ambon	Location 40 - Location 1	2.15721		Ambon	Location 42 - Location 6	14.4601
					Ambon	Location 41 - Location 2	2.38672		Ambon	Location 43 - Location 8	8.91006
					Ambon	Location 42 - Location 6	14.4601		Ambon	Location 44 - Location 2	1.97352
					Ambon	Location 43 - Location 8	8.91006		Ambon	Location 45 - Location 2	1.6318
					Ambon	Location 44 - Location 2	1.97352		Ambon	Location 46 - Location 4	2.18085
					Ambon	Location 45 - Location 2	1.6318		Ambon	Location 47 - Location 4	2.19273
					Ambon	Location 46 - Location 4	2.18085		Ambon	Location 48 - Location 4	0.413672
					Ambon	Location 47 - Location 4	2.19273		Ambon	Location 49 - Location 6	13.9393
					Ambon	Location 48 - Location 4	0.413672		Ambon	Location 50 - Location 4	1.09191
					Ambon	Location 49 - Location 6	13.9393		Ambon	Location 51 - Location 6	13.2822
					Ambon	Location 50 - Location 4	1.09191		Ambon	Location 52 - Location 4	1.01282
					Ambon	Location 51 - Location 6	13.2822		Ambon	Location 53 - Location 4	1.96144
					Ambon	Location 52 - Location 4	1.01282		Ambon	Location 54 - Location 6	12.6724
					Ambon	Location 53 - Location 4	1.96144		Ambon	Location 55 - Location 4	1.18412
					Ambon	Location 54 - Location 6	12.6724		Ambon	Location 56 - Location 8	5.01564
					Ambon	Location 55 - Location 4	1.18412		Ambon	Location 57 - Location 6	12.4055
					Ambon	Location 56 - Location 8	5.01564		Ambon	Location 58 - Location 4	1.81493
					Ambon	Location 57 - Location 6	12.4055		Ambon	Location 59 - Location 8	6.43232
					Ambon	Location 58 - Location 4	1.81493		Ambon	Location 60 - Location 4	1.91911
					Ambon	Location 59 - Location 8	6.43232		Ambon	Location 61 - Location 4	1.88449
					Ambon	Location 60 - Location 4	1.91911		Ambon	Location 62 - Location 4	1.86762
					Ambon	Location 61 - Location 4	1.88449		Ambon	Location 63 - Location 4	1.85929
					Ambon	Location 62 - Location 4	1.86762		Ambon	Location 64 - Location 4	2.00209
					Ambon	Location 63 - Location 4	1.85929		Ambon	Location 65 - Location 8	4.80249
					Ambon	Location 64 - Location 4	2.00209		Ambon	Location 66 - Location 4	2.07969
					Ambon	Location 65 - Location 8	4.80249		Ambon	Location 67 - Location 8	5.35505
					Ambon	Location 66 - Location 4	2.07969		Ambon	Location 68 - Location 6	11.6396
					Ambon	Location 67 - Location 8	5.35505		Ambon	Location 69 - Location 10	6.56603
					Ambon	Location 68 - Location 6	11.6396		Ambon	Location 70 - Location 8	4.79206
					Ambon	Location 69 - Location 10	6.56603		Ambon	Location 71 - Location 4	3.24803
					Ambon	Location 70 - Location 8	4.79206		Ambon	Location 72 - Location 10	3.02068
					Ambon	Location 71 - Location 4	3.24803		Ambon	Location 73 - Location 4	3.8594
					Ambon	Location 72 - Location 10	3.02068		Ambon	Location 74 - Location 4	3.91321
					Ambon	Location 73 - Location 4	3.8594		Ambon	Location 75 - Location 4	3.7722
					Ambon	Location 74 - Location 4	3.91321		Ambon	Location 76 - Location 10	2.46891
					Ambon	Location 75 - Location 4	3.7722		Ambon	Location 77 - Location 10	5.816
					Ambon	Location 76 - Location 10	2.46891		Ambon	Location 78 - Location 10	5.58182
					Ambon	Location 77 - Location 10	5.816		Ambon	Location 79 - Location 10	4.17163
					Ambon	Location 78 - Location 10	5.58182		Ambon	Location 80 - Location 4	4.3448
					Ambon	Location 79 - Location 10	4.17163		Ambon	Location 81 - Location 4	4.89599
					Ambon	Location 80 - Location 4	4.3448		Ambon	Location 82 - Location 4	4.43821
					Ambon	Location 81 - Location 4	4.89599		Ambon	Location 83 - Location 4	4.78946
					Ambon	Location 82 - Location 4	4.43821		Ambon	Location 84 - Location 10	3.39577
					Ambon	Location 83 - Location 4	4.78946		Ambon	Location 85 - Location 10	4.97893
					Ambon	Location 84 - Location 10	3.39577		Ambon	Location 86 - Location 10	5.69475
					Ambon	Location 85 - Location 10	4.97893		Ambon	Location 87 - Location 10	5.03356
					Ambon	Location 86 - Location 10	5.69475		Ambon	Location 88 - Location 3	12.8583
					Ambon	Location 87 - Location 10	5.03356		Ambon	Location 89 - Location 10	3.67378
					Ambon	Location 88 - Location 3	12.8583		Ambon	Location 90 - Location 6	8.68208
					Ambon	Location 89 - Location 10	3.67378		Ambon	Location 91 - Location 10	4.15497
					Ambon	Location 90 - Location 6	8.68208		Ambon	Location 92 - Location 10	3.50785
					Ambon	Location 91 - Location 10	4.15497		Ambon	Location 93 - Location 10	0.69384
					Ambon	Location 92 - Location 10	3.50785		Ambon	Location 94 - Location 3	11.6851
					Ambon	Location 93 - Location 10	0.69384		Ambon	Location 95 - Location 3	11.3969
					Ambon	Location 94 - Location 3	11.6851		Ambon	Location 96 - Location 6	8.44638
					Ambon	Location 95 - Location 3	11.3969		Ambon	Location 97 - Location 6	7.23876
					Ambon	Location 96 - Location 6	8.44638		Ambon	Location 98 - Location 6	7.74035
					Ambon	Location 97 - Location 6	7.23876		Ambon	Location 99 - Location 6	8.17284
					Ambon	Location 98 - Location 6	7.74035		Ambon	Location 100 - Location 6	8.34527
					Ambon	Location 99 - Location 6	8.17284		Ambon	Location 101 - Location 3	10.1728
					Ambon	Location 100 - Location 6	8.34527		Ambon	Location 102 - Location 8	0.866115
					Ambon	Location 101 - Location 3	10.1728		Ambon	Location 103 - Location 6	7.45855
					Ambon	Location 102 - Location 8	0.866115		Ambon	Location 104 - Location 3	7.31841
					Ambon	Location 103 - Location 6	7.45855		Ambon	Location 105 - Location 3	7.34806
					Ambon	Location 104 - Location 3	7.31841		Ambon	Location 106 - Location 3	8.9021
					Ambon	Location 105 - Location 3	7.34806		Ambon	Location 107 - Location 6	6.86052
					Ambon	Location 106 - Location 3	8.9021		Ambon	Location 108 - Location 6	6.0191
					Ambon	Location 107 - Location 6	6.86052		Ambon	Location 109 - Location 6	6.60723
					Ambon	Location 108 - Location 6	6.0191		Ambon	Location 110 - Location 6	6.52983
					Ambon	Location 109 - Location 6	6.60723		Ambon	Location 111 - Location 3	6.97027
					Ambon	Location 110 - Location 6	6.52983		Ambon	Location 112 - Location 6	6.64928
					Ambon	Location 111 - Location 3	6.97027		Ambon	Location 113 - Location 7	0.905969
					Ambon	Location 112 - Location 6	6.64928		Ambon	Location 114 - Location 6	6.03219
					Ambon	Location 113 - Location 7	0.905969		Ambon	Location 115 - Location 6	5.69564
					Ambon	Location 114 - Location 6	6.03219		Ambon	Location 116 - Location 3	6.49426
					Ambon	Location 115 - Location 6	5.69564		Ambon	Location 117 - Location 3	7.145
					Ambon	Location 116 - Location 3	6.49426		Ambon	Location 118 - Location 6	5.03462
					Ambon	Location 117 - Location 3	7.145		Ambon	Location 119 - Location 7	0.709985
					Ambon	Location 118 - Location 6	5.03462		Ambon	Location 120 - Location 6	5.34739
					Ambon	Location 119 - Location 7	0.709985		Ambon	Location 121 - Location 3	6.17619
					Ambon	Location 120 - Location 6	5.34739		Ambon	Location 122 - Location 3	6.18668
					Ambon	Location 121 - Location 3	6.17619		Ambon	Location 123 - Location 7	0.283723
					Ambon	Location 122 - Location 3	6.18668		Ambon	Location 124 - Location 3	5.62158
					Ambon	Location 123 - Location 7	0.283723		Ambon	Location 125 - Location 6	4.17233
					Ambon	Location 124 - Location 3	5.62158		Ambon	Location 126 - Location 7	1.09525
					Ambon	Location 125 - Location 6	4.17233		Ambon	Location 127 - Location 7	1.62555
					Ambon	Location 126 - Location 7	1.09525		Ambon	Location 128 - Location 7	1.63786
					Ambon	Location 127 - Location 7	1.62555		Ambon	Location 129 - Location 7	1.45432
					Ambon	Location 128 - Location 7	1.63786		Ambon	Location 130 - Location 6	3.63509
					Ambon	Location 129 - Location 7	1.45432		Ambon	Location 131 - Location 3	4.90709
					Ambon	Location 130 - Location 6	3.63509		Ambon	Location 132 - Location 7	3.14917
					Ambon	Location 131 - Location 3	4.90709		Ambon	Location 133 - Location 7	2.93784
					Ambon	Location 132 - Location 7	3.14917		Ambon	Location 134 - Location 6	4.23698
					Ambon	Location 133 - Location 7	2.93784		Ambon	Location 135 - Location 3	3.10639
					Ambon	Location 134 - Location 6	4.23698		Ambon	Location 136 - Location 7	3.13658
					Ambon	Location 135 - Location 3	3.10639		Ambon	Location 137 - Location 3	2.76879
					Ambon	Location 136 - Location 7	3.13658		Ambon	Location 138 - Location 3	1.79954
					Ambon	Location 137 - Location 3	2.76879		Ambon	Location 139 - Location 6	2.38561
					Ambon	Location 138 - Location 3	1.79954		Ambon	Location 140 - Location 3	1.10676
					Ambon	Location 139 - Location 6	2.38561		Ambon	Location 141 - Location 3	1.24294
					Ambon	Location 140 - Location 3	1.10676		Ambon	Location 142 - Location 6	1.73185
					Ambon	Location 141 - Location 3	1.24294		Ambon	Location 143 - Location 6	1.3423
					Ambon	Location 142 - Location 6	1.73185		Ambon	Location 144 - Location 3	0.572511
					Ambon	Location 143 - Location 6	1.3423		Ambon	Location 145 - Location 6	1.71822
					Ambon	Location 144 - Location 3	0.572511		Ambon	Location 146 - Location 6	0.768792
					Ambon	Location 145 - Location 6	1.71822		Ambon	Location 147 - Location 6	1.12071
					Ambon	Location 146 - Location 6	0.768792		Ambon	Location 148 - Location 3	1.2416
					Ambon	Location 147 - Location 6	1.12071		Ambon	Location 149 - Location 6	0.361135
					Ambon	Location 148 - Location 3	1.2416		Average		5.96406
					Ambon	Location 149 - Location 6	0.361135		SD		4.37124
					East Ceram	Location 16 - Location 1	632.069		Median		4.89599
					East Ceram	Location 17 - Location 1	629.853		East Ceram	Location 16 - Location 1	632.069
					East Ceram	Location 18 - Location 1	627.485		East Ceram	Location 17 - Location 1	629.853
					East Ceram	Location 19 - Location 1	626.036		East Ceram	Location 18 - Location 1	627.485
					East Ceram	Location 20 - Location 1	625.426		East Ceram	Location 19 - Location 1	626.036
					East Ceram	Location 21 - Location 1	622.068		East Ceram	Location 20 - Location 1	625.426
					East Ceram	Location 22 - Location 1	621.836		East Ceram	Location 21 - Location 1	622.068
					East Ceram	Location 23 - Location 1	622.741		East Ceram	Location 22 - Location 1	621.836
					East Ceram	Location 24 - Location 1	121.845		East Ceram	Location 23 - Location 1	622.741
					East Ceram	Location 25 - Location 1	616.902		East Ceram	Location 24 - Location 1	121.845
					East Ceram	Location 26 - Location 1	612.088		East Ceram	Location 25 - Location 1	616.902
					East Ceram	Location 27 - Location 1	118.034		East Ceram	Location 26 - Location 1	612.088
					East Ceram	Location 28 - Location 1	609.675		East Ceram	Location 27 - Location 1	118.034
					East Ceram	Location 29 - Location 1	116.95		East Ceram	Location 28 - Location 1	609.675
					East Ceram	Location 30 - Location 1	607.969		East Ceram	Location 29 - Location 1	116.95
					East Ceram	Location 31 - Location 1	115.7		East Ceram	Location 30 - Location 1	607.969
					East Ceram	Location 32 - Location 1	115.16		East Ceram	Location 31 - Location 1	115.7
					East Ceram	Location 33 - Location 1	605.713		East Ceram	Location 32 - Location 1	115.16
					East Ceram	Location 34 - Location 1	603.962		East Ceram	Location 33 - Location 1	605.713
					East Ceram	Location 35 - Location 1	603.097		East Ceram	Location 34 - Location 1	603.962
					East Ceram	Location 36 - Location 1	112.958		East Ceram	Location 35 - Location 1	603.097
					East Ceram	Location 37 - Location 1	599.812		East Ceram	Location 36 - Location 1	112.958
					East Ceram	Location 38 - Location 1	597.032		East Ceram	Location 37 - Location 1	599.812
					East Ceram	Location 39 - Location 1	597.947		East Ceram	Location 38 - Location 1	597.032
					East Ceram	Location 40 - Location 1	596.182		East Ceram	Location 39 - Location 1	597.947
					East Ceram	Location 41 - Location 1	110.802		East Ceram	Location 40 - Location 1	596.182
					East Ceram	Location 42 - Location 1	592.883		East Ceram	Location 41 - Location 1	110.802
					East Ceram	Location 43 - Location 1	109.623		East Ceram	Location 42 - Location 1	592.883
					East Ceram	Location 44 - Location 1	590.598		East Ceram	Location 43 - Location 1	109.623
					East Ceram	Location 45 - Location 1	107.26		East Ceram	Location 44 - Location 1	590.598
					East Ceram	Location 46 - Location 1	106.285		East Ceram	Location 45 - Location 1	107.26
					East Ceram	Location 47 - Location 1	105.457		East Ceram	Location 46 - Location 1	106.285
					East Ceram	Location 48 - Location 1	586.341		East Ceram	Location 47 - Location 1	105.457
					East Ceram	Location 49 - Location 1	104.726		East Ceram	Location 48 - Location 1	586.341
					East Ceram	Location 50 - Location 1	104.321		East Ceram	Location 49 - Location 1	104.726
					East Ceram	Location 51 - Location 1	584.623		East Ceram	Location 50 - Location 1	104.321
					East Ceram	Location 52 - Location 1	103.06		East Ceram	Location 51 - Location 1	584.623
					East Ceram	Location 53 - Location 1	101.859		East Ceram	Location 52 - Location 1	103.06
					East Ceram	Location 54 - Location 1	101.037		East Ceram	Location 53 - Location 1	101.859
					East Ceram	Location 58 - Location 1	577.635		East Ceram	Location 54 - Location 1	101.037
					East Ceram	Location 59 - Location 1	98.9592		East Ceram	Location 58 - Location 1	577.635
					East Ceram	Location 60 - Location 1	565.833		East Ceram	Location 59 - Location 1	98.9592
					East Ceram	Location 61 - Location 1	96.7888		East Ceram	Location 60 - Location 1	565.833
					East Ceram	Location 62 - Location 1	95.0782		East Ceram	Location 61 - Location 1	96.7888
					East Ceram	Location 65 - Location 1	93.6007		East Ceram	Location 62 - Location 1	95.0782
					East Ceram	Location 66 - Location 1	555.746		East Ceram	Location 65 - Location 1	93.6007
					East Ceram	Location 68 - Location 1	90.3908		East Ceram	Location 66 - Location 1	555.746
					East Ceram	Location 69 - Location 1	545.533		East Ceram	Location 68 - Location 1	90.3908
					East Ceram	Location 70 - Location 1	86.9239		East Ceram	Location 69 - Location 1	545.533
					East Ceram	Location 71 - Location 1	86.9557		East Ceram	Location 70 - Location 1	86.9239
					East Ceram	Location 72 - Location 1	86.5737		East Ceram	Location 71 - Location 1	86.9557
					East Ceram	Location 73 - Location 1	86.019		East Ceram	Location 72 - Location 1	86.5737
					East Ceram	Location 74 - Location 1	84.7012		East Ceram	Location 73 - Location 1	86.019
					East Ceram	Location 75 - Location 1	76.0965		East Ceram	Location 74 - Location 1	84.7012
					East Ceram	Location 76 - Location 1	520.412		East Ceram	Location 75 - Location 1	76.0965
					East Ceram	Location 77 - Location 1	77.8018		East Ceram	Location 76 - Location 1	520.412
					East Ceram	Location 78 - Location 1	516.646		East Ceram	Location 77 - Location 1	77.8018
					East Ceram	Location 79 - Location 1	80.1643		East Ceram	Location 78 - Location 1	516.646
					East Ceram	Location 80 - Location 1	514.929		East Ceram	Location 79 - Location 1	80.1643
					East Ceram	Location 81 - Location 1	514.115		East Ceram	Location 80 - Location 1	514.929
					East Ceram	Location 82 - Location 1	64.1901		East Ceram	Location 81 - Location 1	514.115
					East Ceram	Location 83 - Location 1	54.6422		East Ceram	Location 82 - Location 1	64.1901
					East Ceram	Location 84 - Location 1	60.2005		East Ceram	Location 83 - Location 1	54.6422
					East Ceram	Location 85 - Location 1	52.388		East Ceram	Location 84 - Location 1	60.2005
					East Ceram	Location 86 - Location 1	44.5256		East Ceram	Location 85 - Location 1	52.388
					East Ceram	Location 87 - Location 1	506.831		East Ceram	Location 86 - Location 1	44.5256
					East Ceram	Location 88 - Location 1	505.15		East Ceram	Location 87 - Location 1	506.831
					East Ceram	Location 89 - Location 1	503.562		East Ceram	Location 88 - Location 1	505.15
					East Ceram	Location 90 - Location 1	39.0251		East Ceram	Location 89 - Location 1	503.562
					East Ceram	Location 91 - Location 1	501.438		East Ceram	Location 90 - Location 1	39.0251
					East Ceram	Location 92 - Location 1	494.174		East Ceram	Location 91 - Location 1	501.438
					East Ceram	Location 93 - Location 1	500.113		East Ceram	Location 92 - Location 1	494.174
					East Ceram	Location 94 - Location 1	495.858		East Ceram	Location 93 - Location 1	500.113
					East Ceram	Location 95 - Location 1	492.205		East Ceram	Location 94 - Location 1	495.858
					East Ceram	Location 96 - Location 1	498.956		East Ceram	Location 95 - Location 1	492.205
					East Ceram	Location 97 - Location 1	498.298		East Ceram	Location 96 - Location 1	498.956
					East Ceram	Location 99 - Location 1	36.1687		East Ceram	Location 97 - Location 1	498.298
					East Ceram	Location 102 - Location 1	27.3265		East Ceram	Location 99 - Location 1	36.1687
					East Ceram	Location 103 - Location 1	25.3509		East Ceram	Location 102 - Location 1	27.3265
					East Ceram	Location 104 - Location 1	6.92359		East Ceram	Location 103 - Location 1	25.3509
					East Ceram	Location 105 - Location 1	4.88542		East Ceram	Location 104 - Location 1	6.92359
					East Ceram	Location 106 - Location 1	6.7727		East Ceram	Location 105 - Location 1	4.88542
					East Ceram	Location 107 - Location 1	4.32602		East Ceram	Location 106 - Location 1	6.7727
					East Ceram	Location 108 - Location 1	5.57472		East Ceram	Location 107 - Location 1	4.32602
					East Ceram	Location 109 - Location 1	6.19531		East Ceram	Location 108 - Location 1	5.57472
					East Ceram	Location 110 - Location 1	2.43086		East Ceram	Location 109 - Location 1	6.19531
					East Ceram	Location 111 - Location 1	3.19833		East Ceram	Location 110 - Location 1	2.43086
					East Ceram	Location 112 - Location 1	4.55639		East Ceram	Location 111 - Location 1	3.19833
					East Ceram	Location 113 - Location 1	40.5948		East Ceram	Location 112 - Location 1	4.55639
					East Ceram	Location 114 - Location 1	14.5813		East Ceram	Location 113 - Location 1	40.5948
					East Ceram	Location 115 - Location 1	14.1142		East Ceram	Location 114 - Location 1	14.5813
					East Ceram	Location 116 - Location 1	5.51781		East Ceram	Location 115 - Location 1	14.1142
					East Ceram	Location 117 - Location 1	6.46803		East Ceram	Location 116 - Location 1	5.51781
					East Ceram	Location 118 - Location 1	48.2358		East Ceram	Location 117 - Location 1	6.46803
					East Ceram	Location 119 - Location 1	39.7615		East Ceram	Location 118 - Location 1	48.2358
					East Ceram	Location 120 - Location 1	50.6258		East Ceram	Location 119 - Location 1	39.7615
					East Ceram	Location 121 - Location 1	55.0872		East Ceram	Location 120 - Location 1	50.6258
					East Ceram	Location 122 - Location 1	34.5686		East Ceram	Location 121 - Location 1	55.0872
					East Ceram	Location 123 - Location 1	56.885		East Ceram	Location 122 - Location 1	34.5686
					East Ceram	Location 124 - Location 1	60.1048		East Ceram	Location 123 - Location 1	56.885
					East Ceram	Location 125 - Location 1	58.496		East Ceram	Location 124 - Location 1	60.1048
					East Ceram	Location 126 - Location 1	14.8814		East Ceram	Location 125 - Location 1	58.496
					East Ceram	Location 127 - Location 1	57.5504		East Ceram	Location 126 - Location 1	14.8814
					East Ceram	Location 128 - Location 1	20.3977		East Ceram	Location 127 - Location 1	57.5504
					East Ceram	Location 129 - Location 1	44.8326		East Ceram	Location 128 - Location 1	20.3977
					East Ceram	Location 232 - Location 1	59.5565		East Ceram	Location 129 - Location 1	44.8326
					East Ceram	Location 233 - Location 1	55.3899		East Ceram	Location 232 - Location 1	59.5565
					East Ceram	Location 234 - Location 1	50.5634		East Ceram	Location 233 - Location 1	55.3899
					Tual	Location 37 - Location 1	11.9332		East Ceram	Location 234 - Location 1	50.5634
					Tual	Location 38 - Location 1	13.0483		Average		254.183
					Tual	Location 41 - Location 1	12.1695		SD		250.978
					Tual	Location 42 - Location 1	12.2757		Median		103.69
					Tual	Location 45 - Location 1	10.9933		Tual	Location 37 - Location 1	11.9332
					Tual	Location 46 - Location 1	11.3719		Tual	Location 38 - Location 1	13.0483
					Tual	Location 47 - Location 1	10.2674		Tual	Location 41 - Location 1	12.1695
					Tual	Location 48 - Location 1	11.0778		Tual	Location 42 - Location 1	12.2757
					Tual	Location 49 - Location 1	10.6853		Tual	Location 45 - Location 1	10.9933
					Tual	Location 50 - Location 1	10.4484		Tual	Location 46 - Location 1	11.3719
					Tual	Location 51 - Location 1	12.0625		Tual	Location 47 - Location 1	10.2674
					Tual	Location 52 - Location 1	10.8		Tual	Location 48 - Location 1	11.0778
					Tual	Location 53 - Location 1	10.584		Tual	Location 49 - Location 1	10.6853
					Tual	Location 54 - Location 1	7.77156		Tual	Location 50 - Location 1	10.4484
					Tual	Location 55 - Location 1	8.24221		Tual	Location 51 - Location 1	12.0625
					Tual	Location 56 - Location 1	8.49119		Tual	Location 52 - Location 1	10.8
					Tual	Location 57 - Location 1	7.08397		Tual	Location 53 - Location 1	10.584
					Tual	Location 58 - Location 1	8.09721		Tual	Location 54 - Location 1	7.77156
					Tual	Location 59 - Location 1	7.76549		Tual	Location 55 - Location 1	8.24221
					Tual	Location 60 - Location 1	8.62239		Tual	Location 56 - Location 1	8.49119
					Tual	Location 61 - Location 1	8.15648		Tual	Location 57 - Location 1	7.08397
					Tual	Location 62 - Location 1	5.70632		Tual	Location 58 - Location 1	8.09721
					Tual	Location 63 - Location 1	7.04213		Tual	Location 59 - Location 1	7.76549
					Tual	Location 64 - Location 1	7.40337		Tual	Location 60 - Location 1	8.62239
					Tual	Location 68 - Location 1	4.98209		Tual	Location 61 - Location 1	8.15648
					Tual	Location 70 - Location 1	6.32132		Tual	Location 62 - Location 1	5.70632
					Tual	Location 73 - Location 1	4.86985		Tual	Location 63 - Location 1	7.04213
					Tual	Location 74 - Location 1	4.75209		Tual	Location 64 - Location 1	7.40337
					Tual	Location 75 - Location 1	5.52618		Tual	Location 68 - Location 1	4.98209
					Tual	Location 78 - Location 1	9.41677		Tual	Location 70 - Location 1	6.32132
					Tual	Location 79 - Location 1	7.85244		Tual	Location 73 - Location 1	4.86985
					Tual	Location 80 - Location 1	4.00529		Tual	Location 74 - Location 1	4.75209
					Tual	Location 81 - Location 1	3.64077		Tual	Location 75 - Location 1	5.52618
					Tual	Location 82 - Location 1	3.47738		Tual	Location 78 - Location 1	9.41677
					Tual	Location 83 - Location 1	1.07978		Tual	Location 79 - Location 1	7.85244
					Tual	Location 84 - Location 1	0.514726		Tual	Location 80 - Location 1	4.00529
					Tual	Location 85 - Location 1	1.59943		Tual	Location 81 - Location 1	3.64077
					Tual	Location 89 - Location 1	14.8187		Tual	Location 82 - Location 1	3.47738
					Tual	Location 90 - Location 1	2.65843		Tual	Location 83 - Location 1	1.07978
					Tual	Location 91 - Location 1	6.12748		Tual	Location 84 - Location 1	0.514726
					Tual	Location 92 - Location 1	4.25871		Tual	Location 85 - Location 1	1.59943
					Tual	Location 95 - Location 1	6.11077		Tual	Location 89 - Location 1	14.8187
					Tual	Location 96 - Location 1	5.82941		Tual	Location 90 - Location 1	2.65843
					Tual	Location 108 - Location 1	1.94126		Tual	Location 91 - Location 1	6.12748
					Tual	Location 109 - Location 1	13.0789		Tual	Location 92 - Location 1	4.25871
					Tual	Location 110 - Location 1	11.7952		Tual	Location 95 - Location 1	6.11077
					Southeast Maluku	Location 1 - Location 1	4.29987		Tual	Location 96 - Location 1	5.82941
					Southeast Maluku	Location 2 - Location 3	7.26088		Tual	Location 108 - Location 1	1.94126
					Southeast Maluku	Location 3 - Location 3	7.20521		Tual	Location 109 - Location 1	13.0789
					Southeast Maluku	Location 4 - Location 3	3.39306		Tual	Location 110 - Location 1	11.7952
					Southeast Maluku	Location 5 - Location 1	6.38266		Average		7.75558
					Southeast Maluku	Location 6 - Location 1	6.01819		SD		3.58914
					Southeast Maluku	Location 7 - Location 1	6.24135		Median		7.812
					Southeast Maluku	Location 8 - Location 1	3.96971		Southeast Maluku	Location 1 - Location 1	4.29987
					Southeast Maluku	Location 9 - Location 1	4.2928		Southeast Maluku	Location 2 - Location 3	7.26088
					Southeast Maluku	Location 10 - Location 1	3.12282		Southeast Maluku	Location 3 - Location 3	7.20521
					Southeast Maluku	Location 11 - Location 3	3.54042		Southeast Maluku	Location 4 - Location 3	3.39306
					Southeast Maluku	Location 12 - Location 3	2.30466		Southeast Maluku	Location 5 - Location 1	6.38266
					Southeast Maluku	Location 13 - Location 1	3.353		Southeast Maluku	Location 6 - Location 1	6.01819
					Southeast Maluku	Location 14 - Location 1	5.51979		Southeast Maluku	Location 7 - Location 1	6.24135
					Southeast Maluku	Location 15 - Location 1	5.51461		Southeast Maluku	Location 8 - Location 1	3.96971
					Southeast Maluku	Location 16 - Location 3	13.7535		Southeast Maluku	Location 9 - Location 1	4.2928
					Southeast Maluku	Location 17 - Location 1	5.98		Southeast Maluku	Location 10 - Location 1	3.12282
					Southeast Maluku	Location 18 - Location 3	13.298		Southeast Maluku	Location 11 - Location 3	3.54042
					Southeast Maluku	Location 19 - Location 1	1.55811		Southeast Maluku	Location 12 - Location 3	2.30466
					Southeast Maluku	Location 20 - Location 3	3.77257		Southeast Maluku	Location 13 - Location 1	3.353
					Southeast Maluku	Location 21 - Location 3	6.19413		Southeast Maluku	Location 14 - Location 1	5.51979
					Southeast Maluku	Location 22 - Location 1	1.20643		Southeast Maluku	Location 15 - Location 1	5.51461
					Southeast Maluku	Location 23 - Location 1	5.23348		Southeast Maluku	Location 16 - Location 3	13.7535
					Southeast Maluku	Location 24 - Location 3	2.78348		Southeast Maluku	Location 17 - Location 1	5.98
					Southeast Maluku	Location 25 - Location 3	6.49755		Southeast Maluku	Location 18 - Location 3	13.298
					Southeast Maluku	Location 26 - Location 1	1.07295		Southeast Maluku	Location 19 - Location 1	1.55811
					Southeast Maluku	Location 27 - Location 3	6.89177		Southeast Maluku	Location 20 - Location 3	3.77257
					Southeast Maluku	Location 28 - Location 3	7.04933		Southeast Maluku	Location 21 - Location 3	6.19413
					Southeast Maluku	Location 29 - Location 1	0.333116		Southeast Maluku	Location 22 - Location 1	1.20643
					Southeast Maluku	Location 30 - Location 1	0.553089		Southeast Maluku	Location 23 - Location 1	5.23348
					Southeast Maluku	Location 31 - Location 1	0.0845422		Southeast Maluku	Location 24 - Location 3	2.78348
					Southeast Maluku	Location 33 - Location 1	2.14439		Southeast Maluku	Location 25 - Location 3	6.49755
					Southeast Maluku	Location 34 - Location 1	1.48919		Southeast Maluku	Location 26 - Location 1	1.07295
					Southeast Maluku	Location 35 - Location 3	7.65302		Southeast Maluku	Location 27 - Location 3	6.89177
					Southeast Maluku	Location 36 - Location 2	1.69165		Southeast Maluku	Location 28 - Location 3	7.04933
					Southeast Maluku	Location 37 - Location 1	2.72841		Southeast Maluku	Location 29 - Location 1	0.333116
					Southeast Maluku	Location 38 - Location 3	0.411732		Southeast Maluku	Location 30 - Location 1	0.553089
					Southeast Maluku	Location 39 - Location 1	4.03054		Southeast Maluku	Location 31 - Location 1	0.0845422
					Southeast Maluku	Location 40 - Location 1	3.95027		Southeast Maluku	Location 33 - Location 1	2.14439
					Southeast Maluku	Location 41 - Location 3	11.3152		Southeast Maluku	Location 34 - Location 1	1.48919
					Southeast Maluku	Location 42 - Location 1	13.3089		Southeast Maluku	Location 35 - Location 3	7.65302
					Southeast Maluku	Location 43 - Location 3	12.6104		Southeast Maluku	Location 36 - Location 2	1.69165
					Southeast Maluku	Location 44 - Location 1	5.01958		Southeast Maluku	Location 37 - Location 1	2.72841
					Southeast Maluku	Location 45 - Location 1	6.10895		Southeast Maluku	Location 38 - Location 3	0.411732
					Southeast Maluku	Location 46 - Location 3	16.6467		Southeast Maluku	Location 39 - Location 1	4.03054
					Southeast Maluku	Location 47 - Location 1	7.00462		Southeast Maluku	Location 40 - Location 1	3.95027
					Southeast Maluku	Location 48 - Location 1	7.59565		Southeast Maluku	Location 41 - Location 3	11.3152
					Southeast Maluku	Location 49 - Location 1	8.03232		Southeast Maluku	Location 42 - Location 1	13.3089
					Southeast Maluku	Location 50 - Location 1	18.1696		Southeast Maluku	Location 43 - Location 3	12.6104
					Southeast Maluku	Location 51 - Location 3	15.589		Southeast Maluku	Location 44 - Location 1	5.01958
					Southeast Maluku	Location 52 - Location 1	8.90053		Southeast Maluku	Location 45 - Location 1	6.10895
					Southeast Maluku	Location 53 - Location 1	10.2586		Southeast Maluku	Location 46 - Location 3	16.6467
					Southeast Maluku	Location 54 - Location 1	20.7497		Southeast Maluku	Location 47 - Location 1	7.00462
					Southeast Maluku	Location 55 - Location 1	11.6298		Southeast Maluku	Location 48 - Location 1	7.59565
					Southeast Maluku	Location 56 - Location 1	12.9178		Southeast Maluku	Location 49 - Location 1	8.03232
					Southeast Maluku	Location 57 - Location 1	23.1832		Southeast Maluku	Location 50 - Location 1	18.1696
					Southeast Maluku	Location 58 - Location 1	23.6505		Southeast Maluku	Location 51 - Location 3	15.589
					Southeast Maluku	Location 59 - Location 1	14.6648		Southeast Maluku	Location 52 - Location 1	8.90053
					Southeast Maluku	Location 60 - Location 1	25.0592		Southeast Maluku	Location 53 - Location 1	10.2586
					Southeast Maluku	Location 61 - Location 1	26.1464		Southeast Maluku	Location 54 - Location 1	20.7497
					Southeast Maluku	Location 62 - Location 1	27.6364		Southeast Maluku	Location 55 - Location 1	11.6298
					Southeast Maluku	Location 63 - Location 1	29.5454		Southeast Maluku	Location 56 - Location 1	12.9178
					Southeast Maluku	Location 64 - Location 1	20.0978		Southeast Maluku	Location 57 - Location 1	23.1832
					Southeast Maluku	Location 65 - Location 1	20.7464		Southeast Maluku	Location 58 - Location 1	23.6505
					Southeast Maluku	Location 66 - Location 1	20.9536		Southeast Maluku	Location 59 - Location 1	14.6648
					Southeast Maluku	Location 67 - Location 1	20.9773		Southeast Maluku	Location 60 - Location 1	25.0592
					Southeast Maluku	Location 68 - Location 1	21.3213		Southeast Maluku	Location 61 - Location 1	26.1464
					Southeast Maluku	Location 69 - Location 1	21.466		Southeast Maluku	Location 62 - Location 1	27.6364
					Southeast Maluku	Location 70 - Location 1	22.6834		Southeast Maluku	Location 63 - Location 1	29.5454
					Southeast Maluku	Location 74 - Location 1	24.2407		Southeast Maluku	Location 64 - Location 1	20.0978
					Southeast Maluku	Location 75 - Location 1	24.4324		Southeast Maluku	Location 65 - Location 1	20.7464
					Southeast Maluku	Location 76 - Location 1	24.4743		Southeast Maluku	Location 66 - Location 1	20.9536
					Southeast Maluku	Location 77 - Location 1	26.2741		Southeast Maluku	Location 67 - Location 1	20.9773
					Southeast Maluku	Location 79 - Location 1	28.7658		Southeast Maluku	Location 68 - Location 1	21.3213
					Southeast Maluku	Location 81 - Location 1	30.2273		Southeast Maluku	Location 69 - Location 1	21.466
					Southeast Maluku	Location 82 - Location 1	30.456		Southeast Maluku	Location 70 - Location 1	22.6834
					Southeast Maluku	Location 83 - Location 1	30.8287		Southeast Maluku	Location 74 - Location 1	24.2407
					Southeast Maluku	Location 84 - Location 1	31.0143		Southeast Maluku	Location 75 - Location 1	24.4324
					Southeast Maluku	Location 85 - Location 1	32.2746		Southeast Maluku	Location 76 - Location 1	24.4743
					Southeast Maluku	Location 116 - Location 3	44.1677		Southeast Maluku	Location 77 - Location 1	26.2741
					Southeast Maluku	Location 117 - Location 3	59.3445		Southeast Maluku	Location 79 - Location 1	28.7658
					Southeast Maluku	Location 119 - Location 3	38.9572		Southeast Maluku	Location 81 - Location 1	30.2273
					Southeast Maluku	Location 120 - Location 3	48.1415		Southeast Maluku	Location 82 - Location 1	30.456
					Southeast Maluku	Location 122 - Location 3	38.1517		Southeast Maluku	Location 83 - Location 1	30.8287
					Southeast Maluku	Location 123 - Location 3	47.6798		Southeast Maluku	Location 84 - Location 1	31.0143
					Southeast Maluku	Location 125 - Location 3	39.0468		Southeast Maluku	Location 85 - Location 1	32.2746
					Southeast Maluku	Location 126 - Location 3	48.1665		Southeast Maluku	Location 116 - Location 3	44.1677
					Southeast Maluku	Location 127 - Location 3	56.8944		Southeast Maluku	Location 117 - Location 3	59.3445
					Southeast Maluku	Location 129 - Location 3	57.2908		Southeast Maluku	Location 119 - Location 3	38.9572
					Southeast Maluku	Location 130 - Location 3	36.498		Southeast Maluku	Location 120 - Location 3	48.1415
					Southeast Maluku	Location 131 - Location 3	35.7149		Southeast Maluku	Location 122 - Location 3	38.1517
					Southeast Maluku	Location 132 - Location 3	59.4566		Southeast Maluku	Location 123 - Location 3	47.6798
					Southeast Maluku	Location 133 - Location 3	59.6406		Southeast Maluku	Location 125 - Location 3	39.0468
					Southeast Maluku	Location 135 - Location 3	34.7968		Southeast Maluku	Location 126 - Location 3	48.1665
					Southeast Maluku	Location 137 - Location 3	34.272		Southeast Maluku	Location 127 - Location 3	56.8944
					Southeast Maluku	Location 138 - Location 3	33.7111		Southeast Maluku	Location 129 - Location 3	57.2908
					Southeast Maluku	Location 139 - Location 3	33.2376		Southeast Maluku	Location 130 - Location 3	36.498
					Southeast Maluku	Location 140 - Location 3	32.0879		Southeast Maluku	Location 131 - Location 3	35.7149
					Southeast Maluku	Location 141 - Location 3	35.9539		Southeast Maluku	Location 132 - Location 3	59.4566
					Southeast Maluku	Location 142 - Location 3	31.6454		Southeast Maluku	Location 133 - Location 3	59.6406
					Southeast Maluku	Location 143 - Location 3	36.0479		Southeast Maluku	Location 135 - Location 3	34.7968
					Southeast Maluku	Location 144 - Location 3	63.6946		Southeast Maluku	Location 137 - Location 3	34.272
					Southeast Maluku	Location 145 - Location 3	30.687		Southeast Maluku	Location 138 - Location 3	33.7111
					Southeast Maluku	Location 146 - Location 3	36.241		Southeast Maluku	Location 139 - Location 3	33.2376
					Southeast Maluku	Location 148 - Location 3	30.261		Southeast Maluku	Location 140 - Location 3	32.0879
					Southeast Maluku	Location 149 - Location 3	29.7608		Southeast Maluku	Location 141 - Location 3	35.9539
					Southeast Maluku	Location 150 - Location 3	29.3263		Southeast Maluku	Location 142 - Location 3	31.6454
					Southeast Maluku	Location 152 - Location 3	57.3725		Southeast Maluku	Location 143 - Location 3	36.0479
					Southeast Maluku	Location 155 - Location 3	67.1952		Southeast Maluku	Location 144 - Location 3	63.6946
					Southeast Maluku	Location 157 - Location 3	27.0992		Southeast Maluku	Location 145 - Location 3	30.687
					Southeast Maluku	Location 163 - Location 3	26.4212		Southeast Maluku	Location 146 - Location 3	36.241
					Southeast Maluku	Location 166 - Location 3	25.9096		Southeast Maluku	Location 148 - Location 3	30.261
					Southeast Maluku	Location 170 - Location 3	20.6873		Southeast Maluku	Location 149 - Location 3	29.7608
					Southeast Maluku	Location 171 - Location 3	72.7376		Southeast Maluku	Location 150 - Location 3	29.3263
					Southeast Maluku	Location 172 - Location 3	21.8762		Southeast Maluku	Location 152 - Location 3	57.3725
					Southeast Maluku	Location 173 - Location 3	71.6915		Southeast Maluku	Location 155 - Location 3	67.1952
					Southeast Maluku	Location 175 - Location 3	73.0841		Southeast Maluku	Location 157 - Location 3	27.0992
					Southeast Maluku	Location 176 - Location 3	27.5343		Southeast Maluku	Location 163 - Location 3	26.4212
					Southeast Maluku	Location 177 - Location 3	28.0047		Southeast Maluku	Location 166 - Location 3	25.9096
					Southeast Maluku	Location 178 - Location 3	26.0241		Southeast Maluku	Location 170 - Location 3	20.6873
					Southeast Maluku	Location 179 - Location 3	17.923		Southeast Maluku	Location 171 - Location 3	72.7376
					Southeast Maluku	Location 180 - Location 3	17.7432		Southeast Maluku	Location 172 - Location 3	21.8762
					Southeast Maluku	Location 181 - Location 3	16.6862		Southeast Maluku	Location 173 - Location 3	71.6915
					Southeast Maluku	Location 182 - Location 3	24.9669		Southeast Maluku	Location 175 - Location 3	73.0841
					Southeast Maluku	Location 183 - Location 3	25.1441		Southeast Maluku	Location 176 - Location 3	27.5343
					Southeast Maluku	Location 185 - Location 3	25.4362		Southeast Maluku	Location 177 - Location 3	28.0047
					Southeast Maluku	Location 189 - Location 3	25.7644		Southeast Maluku	Location 178 - Location 3	26.0241
					Southeast Maluku	Location 190 - Location 3	75.959		Southeast Maluku	Location 179 - Location 3	17.923
					Southeast Maluku	Location 191 - Location 3	76.5673		Southeast Maluku	Location 180 - Location 3	17.7432
					Southeast Maluku	Location 192 - Location 3	14.6724		Southeast Maluku	Location 181 - Location 3	16.6862
					Southeast Maluku	Location 193 - Location 3	14.7262		Southeast Maluku	Location 182 - Location 3	24.9669
					Southeast Maluku	Location 194 - Location 3	16.3261		Southeast Maluku	Location 183 - Location 3	25.1441
					Southeast Maluku	Location 195 - Location 3	77.9928		Southeast Maluku	Location 185 - Location 3	25.4362
					Southeast Maluku	Location 196 - Location 3	78.2707		Southeast Maluku	Location 189 - Location 3	25.7644
					Southeast Maluku	Location 197 - Location 3	13.4512		Southeast Maluku	Location 190 - Location 3	75.959
					Southeast Maluku	Location 199 - Location 3	15.9076		Southeast Maluku	Location 191 - Location 3	76.5673
					Southeast Maluku	Location 200 - Location 3	13.3452		Southeast Maluku	Location 192 - Location 3	14.6724
					Southeast Maluku	Location 202 - Location 3	79.185		Southeast Maluku	Location 193 - Location 3	14.7262
					Southeast Maluku	Location 203 - Location 3	78.9372		Southeast Maluku	Location 194 - Location 3	16.3261
					Southeast Maluku	Location 205 - Location 3	79.5408		Southeast Maluku	Location 195 - Location 3	77.9928
					Southeast Maluku	Location 207 - Location 3	14.9215		Southeast Maluku	Location 196 - Location 3	78.2707
					Southeast Maluku	Location 208 - Location 3	14.9428		Southeast Maluku	Location 197 - Location 3	13.4512
					Southeast Maluku	Location 209 - Location 3	11.7371		Southeast Maluku	Location 199 - Location 3	15.9076
					Southeast Maluku	Location 210 - Location 3	11.43		Southeast Maluku	Location 200 - Location 3	13.3452
					Southeast Maluku	Location 213 - Location 3	8.35286		Southeast Maluku	Location 202 - Location 3	79.185
					Southeast Maluku	Location 214 - Location 3	9.12195		Southeast Maluku	Location 203 - Location 3	78.9372
					Southeast Maluku	Location 215 - Location 1	10.5342		Southeast Maluku	Location 205 - Location 3	79.5408
					Southeast Maluku	Location 216 - Location 1	9.93839		Southeast Maluku	Location 207 - Location 3	14.9215
					Southeast Maluku	Location 217 - Location 3	7.89135		Southeast Maluku	Location 208 - Location 3	14.9428
					Southeast Maluku	Location 218 - Location 3	16.7024		Southeast Maluku	Location 209 - Location 3	11.7371
					Southeast Maluku	Location 219 - Location 3	7.17245		Southeast Maluku	Location 210 - Location 3	11.43
					Southeast Maluku	Location 220 - Location 1	8.60313		Southeast Maluku	Location 213 - Location 3	8.35286
					Southeast Maluku	Location 221 - Location 3	7.17415		Southeast Maluku	Location 214 - Location 3	9.12195
					Southeast Maluku	Location 222 - Location 1	6.7789		Southeast Maluku	Location 215 - Location 1	10.5342
					Southeast Maluku	Location 223 - Location 3	16.3007		Southeast Maluku	Location 216 - Location 1	9.93839
					Southeast Maluku	Location 224 - Location 1	6.50996		Southeast Maluku	Location 217 - Location 3	7.89135
					Southeast Maluku	Location 225 - Location 3	16.3007		Southeast Maluku	Location 218 - Location 3	16.7024
					Southeast Maluku	Location 226 - Location 3	16.2096		Southeast Maluku	Location 219 - Location 3	7.17245
					Southeast Maluku	Location 227 - Location 1	6.18189		Southeast Maluku	Location 220 - Location 1	8.60313
					Southeast Maluku	Location 228 - Location 1	9.43275		Southeast Maluku	Location 221 - Location 3	7.17415
					Southeast Maluku	Location 229 - Location 3	15.2143		Southeast Maluku	Location 222 - Location 1	6.7789
					Southeast Maluku	Location 230 - Location 1	5.62563		Southeast Maluku	Location 223 - Location 3	16.3007
					Southeast Maluku	Location 231 - Location 1	4.98765		Southeast Maluku	Location 224 - Location 1	6.50996
					Southeast Maluku	Location 233 - Location 3	12.2509		Southeast Maluku	Location 225 - Location 3	16.3007
					Southeast Maluku	Location 234 - Location 3	9.54401		Southeast Maluku	Location 226 - Location 3	16.2096
					Southeast Maluku	Location 235 - Location 3	13.4483		Southeast Maluku	Location 227 - Location 1	6.18189
					Southeast Maluku	Location 236 - Location 3	15.7888		Southeast Maluku	Location 228 - Location 1	9.43275
					Southeast Maluku	Location 237 - Location 3	76.1678		Southeast Maluku	Location 229 - Location 3	15.2143
					Southeast Maluku	Location 249 - Location 1	9.46961		Southeast Maluku	Location 230 - Location 1	5.62563
					Southeast Maluku	Location 250 - Location 1	5.38041		Southeast Maluku	Location 231 - Location 1	4.98765
					Southeast Maluku	Location 251 - Location 1	5.71319		Southeast Maluku	Location 233 - Location 3	12.2509
					Southeast Maluku	Location 252 - Location 1	3.59985		Southeast Maluku	Location 234 - Location 3	9.54401
					Aru Islands	Location 73 - Location 1	7.15316		Southeast Maluku	Location 235 - Location 3	13.4483
					Aru Islands	Location 75 - Location 1	5.13321		Southeast Maluku	Location 236 - Location 3	15.7888
					Aru Islands	Location 76 - Location 1	4.90187		Southeast Maluku	Location 237 - Location 3	76.1678
					Aru Islands	Location 77 - Location 1	4.67423		Southeast Maluku	Location 249 - Location 1	9.46961
					Aru Islands	Location 78 - Location 1	4.47195		Southeast Maluku	Location 250 - Location 1	5.38041
					Aru Islands	Location 79 - Location 1	4.90424		Southeast Maluku	Location 251 - Location 1	5.71319
					Aru Islands	Location 84 - Location 1	2.44769		Southeast Maluku	Location 252 - Location 1	3.59985
					Aru Islands	Location 85 - Location 1	3.56657		Average		22.3735
					Aru Islands	Location 86 - Location 1	4.2164		SD		20.2494
					Aru Islands	Location 87 - Location 1	4.01249		Median		16.2551
					Aru Islands	Location 89 - Location 1	6.81792		Aru Islands	Location 73 - Location 1	7.15316
					Aru Islands	Location 123 - Location 1	5.74076		Aru Islands	Location 75 - Location 1	5.13321
					Aru Islands	Location 124 - Location 1	5.28543		Aru Islands	Location 76 - Location 1	4.90187
					West Southeast Maluku	Location 10 - Location 2	106.856		Aru Islands	Location 77 - Location 1	4.67423
					West Southeast Maluku	Location 11 - Location 2	116.516		Aru Islands	Location 78 - Location 1	4.47195
					West Southeast Maluku	Location 14 - Location 2	116.444		Aru Islands	Location 79 - Location 1	4.90424
					West Southeast Maluku	Location 15 - Location 2	116.311		Aru Islands	Location 84 - Location 1	2.44769
					West Southeast Maluku	Location 19 - Location 3	0.200737		Aru Islands	Location 85 - Location 1	3.56657
					West Southeast Maluku	Location 20 - Location 3	3.25316		Aru Islands	Location 86 - Location 1	4.2164
					West Southeast Maluku	Location 24 - Location 3	1.56599		Aru Islands	Location 87 - Location 1	4.01249
					West Southeast Maluku	Location 25 - Location 3	3.43529		Aru Islands	Location 89 - Location 1	6.81792
					West Southeast Maluku	Location 26 - Location 3	3.36099		Aru Islands	Location 123 - Location 1	5.74076
					West Southeast Maluku	Location 27 - Location 3	3.41028		Aru Islands	Location 124 - Location 1	5.28543
					West Southeast Maluku	Location 28 - Location 3	3.24135		Average		4.87122
					West Southeast Maluku	Location 29 - Location 3	3.37273		SD		1.25616
					West Southeast Maluku	Location 33 - Location 3	28.007		Median		4.90187
					West Southeast Maluku	Location 38 - Location 3	18.4026		West Southeast Maluku	Location 10 - Location 2	106.856
					West Southeast Maluku	Location 55 - Location 2	21.4389		West Southeast Maluku	Location 11 - Location 2	116.516
					West Southeast Maluku	Location 56 - Location 2	21.4402		West Southeast Maluku	Location 14 - Location 2	116.444
					West Southeast Maluku	Location 57 - Location 2	21.4114		West Southeast Maluku	Location 15 - Location 2	116.311
					West Southeast Maluku	Location 58 - Location 2	21.3748		West Southeast Maluku	Location 19 - Location 3	0.200737
					West Southeast Maluku	Location 59 - Location 2	42.9436		West Southeast Maluku	Location 20 - Location 3	3.25316
					West Southeast Maluku	Location 60 - Location 2	39.4965		West Southeast Maluku	Location 24 - Location 3	1.56599
					West Southeast Maluku	Location 61 - Location 2	46.7254		West Southeast Maluku	Location 25 - Location 3	3.43529
					West Southeast Maluku	Location 62 - Location 2	25.1668		West Southeast Maluku	Location 26 - Location 3	3.36099
					West Southeast Maluku	Location 63 - Location 2	16.0592		West Southeast Maluku	Location 27 - Location 3	3.41028
					West Southeast Maluku	Location 64 - Location 1	2.00563		West Southeast Maluku	Location 28 - Location 3	3.24135
					West Southeast Maluku	Location 65 - Location 1	4.40376		West Southeast Maluku	Location 29 - Location 3	3.37273
					West Southeast Maluku	Location 66 - Location 2	6.07314		West Southeast Maluku	Location 33 - Location 3	28.007
					West Southeast Maluku	Location 67 - Location 2	8.48694		West Southeast Maluku	Location 38 - Location 3	18.4026
					West Southeast Maluku	Location 68 - Location 2	12.1609		West Southeast Maluku	Location 55 - Location 2	21.4389
					West Southeast Maluku	Location 69 - Location 2	25.6046		West Southeast Maluku	Location 56 - Location 2	21.4402
					West Southeast Maluku	Location 70 - Location 2	36.0063		West Southeast Maluku	Location 57 - Location 2	21.4114
					West Southeast Maluku	Location 71 - Location 2	37.6839		West Southeast Maluku	Location 58 - Location 2	21.3748
					West Southeast Maluku	Location 72 - Location 2	18.9057		West Southeast Maluku	Location 59 - Location 2	42.9436
					West Southeast Maluku	Location 73 - Location 2	9.86361		West Southeast Maluku	Location 60 - Location 2	39.4965
					West Southeast Maluku	Location 74 - Location 2	45.2522		West Southeast Maluku	Location 61 - Location 2	46.7254
					West Southeast Maluku	Location 75 - Location 2	22.8947		West Southeast Maluku	Location 62 - Location 2	25.1668
					West Southeast Maluku	Location 76 - Location 1	0.480947		West Southeast Maluku	Location 63 - Location 2	16.0592
					West Southeast Maluku	Location 77 - Location 1	0.471734		West Southeast Maluku	Location 64 - Location 1	2.00563
					West Southeast Maluku	Location 78 - Location 1	0.480987		West Southeast Maluku	Location 65 - Location 1	4.40376
					West Southeast Maluku	Location 79 - Location 2	48.3475		West Southeast Maluku	Location 66 - Location 2	6.07314
					West Southeast Maluku	Location 80 - Location 2	62.4845		West Southeast Maluku	Location 67 - Location 2	8.48694
					West Southeast Maluku	Location 81 - Location 2	60.9276		West Southeast Maluku	Location 68 - Location 2	12.1609
					West Southeast Maluku	Location 82 - Location 2	69.4469		West Southeast Maluku	Location 69 - Location 2	25.6046
					West Southeast Maluku	Location 83 - Location 2	70.8192		West Southeast Maluku	Location 70 - Location 2	36.0063
					West Southeast Maluku	Location 84 - Location 2	71.3483		West Southeast Maluku	Location 71 - Location 2	37.6839
					West Southeast Maluku	Location 85 - Location 2	71.8241		West Southeast Maluku	Location 72 - Location 2	18.9057
					West Southeast Maluku	Location 86 - Location 2	77.3645		West Southeast Maluku	Location 73 - Location 2	9.86361
					West Southeast Maluku	Location 87 - Location 2	81.8781		West Southeast Maluku	Location 74 - Location 2	45.2522
					West Southeast Maluku	Location 88 - Location 2	82.3034		West Southeast Maluku	Location 75 - Location 2	22.8947
					West Southeast Maluku	Location 89 - Location 2	84.0561		West Southeast Maluku	Location 76 - Location 1	0.480947
					West Southeast Maluku	Location 90 - Location 2	86.6739		West Southeast Maluku	Location 77 - Location 1	0.471734
					West Southeast Maluku	Location 91 - Location 2	92.5076		West Southeast Maluku	Location 78 - Location 1	0.480987
					West Southeast Maluku	Location 92 - Location 2	99.8191		West Southeast Maluku	Location 79 - Location 2	48.3475
					West Southeast Maluku	Location 93 - Location 2	103.026		West Southeast Maluku	Location 80 - Location 2	62.4845
					West Southeast Maluku	Location 95 - Location 2	51.0268		West Southeast Maluku	Location 81 - Location 2	60.9276
					West Southeast Maluku	Location 96 - Location 2	44.454		West Southeast Maluku	Location 82 - Location 2	69.4469
					West Southeast Maluku	Location 101 - Location 1	1.23898		West Southeast Maluku	Location 83 - Location 2	70.8192
					West Southeast Maluku	Location 114 - Location 3	1.74751		West Southeast Maluku	Location 84 - Location 2	71.3483
					West Southeast Maluku	Location 115 - Location 2	112.981		West Southeast Maluku	Location 85 - Location 2	71.8241
					West Southeast Maluku	Location 116 - Location 2	19.8787		West Southeast Maluku	Location 86 - Location 2	77.3645
					West Southeast Maluku	Location 117 - Location 2	20.7789		West Southeast Maluku	Location 87 - Location 2	81.8781
					West Southeast Maluku	Location 118 - Location 2	22.2526		West Southeast Maluku	Location 88 - Location 2	82.3034
					West Southeast Maluku	Location 119 - Location 2	20.5749		West Southeast Maluku	Location 89 - Location 2	84.0561
					West Southeast Maluku	Location 120 - Location 2	10.9598		West Southeast Maluku	Location 90 - Location 2	86.6739
					West Southeast Maluku	Location 121 - Location 2	11.2603		West Southeast Maluku	Location 91 - Location 2	92.5076
					West Southeast Maluku	Location 122 - Location 2	11.8648		West Southeast Maluku	Location 92 - Location 2	99.8191
					West Southeast Maluku	Location 123 - Location 2	12.4412		West Southeast Maluku	Location 93 - Location 2	103.026
					West Southeast Maluku	Location 124 - Location 2	8.2501		West Southeast Maluku	Location 95 - Location 2	51.0268
					West Southeast Maluku	Location 125 - Location 2	7.39582		West Southeast Maluku	Location 96 - Location 2	44.454
					West Southeast Maluku	Location 126 - Location 2	7.80573		West Southeast Maluku	Location 101 - Location 1	1.23898
					West Southeast Maluku	Location 127 - Location 2	2.54481		West Southeast Maluku	Location 114 - Location 3	1.74751
					West Southeast Maluku	Location 128 - Location 2	1.41615		West Southeast Maluku	Location 115 - Location 2	112.981
					West Southeast Maluku	Location 129 - Location 1	3.38384		West Southeast Maluku	Location 116 - Location 2	19.8787
					West Southeast Maluku	Location 130 - Location 1	1.38903		West Southeast Maluku	Location 117 - Location 2	20.7789
					West Southeast Maluku	Location 131 - Location 1	0.853557		West Southeast Maluku	Location 118 - Location 2	22.2526
					West Southeast Maluku	Location 133 - Location 2	43.2005		West Southeast Maluku	Location 119 - Location 2	20.5749
					Southwest Maluku	Location 279 - Location 1	2.53035		West Southeast Maluku	Location 120 - Location 2	10.9598
					Mean		67.5094		West Southeast Maluku	Location 121 - Location 2	11.2603
					SD		107.767		West Southeast Maluku	Location 122 - Location 2	11.8648
					Median		34.4412		West Southeast Maluku	Location 123 - Location 2	12.4412
									West Southeast Maluku	Location 124 - Location 2	8.2501
									West Southeast Maluku	Location 125 - Location 2	7.39582
									West Southeast Maluku	Location 126 - Location 2	7.80573
									West Southeast Maluku	Location 127 - Location 2	2.54481
									West Southeast Maluku	Location 128 - Location 2	1.41615
									West Southeast Maluku	Location 129 - Location 1	3.38384
									West Southeast Maluku	Location 130 - Location 1	1.38903
									West Southeast Maluku	Location 131 - Location 1	0.853557
									West Southeast Maluku	Location 133 - Location 2	43.2005
									Average		34.5565
									SD		35.5714
									Median		21.3748
									Southwest Maluku	Location 279 - Location 1	2.53035
									Average		2.53035
									SD		#DIV/0!
									Median		2.53035
