# Supplementary material for: Spatial evaluation of healthcare accessibility across archipelagic communities of Maluku Province, Indonesia
Source: PLOS Glob Public Health. 2023 Mar 9;3(3):e0001600. doi: 10.1371/journal.pgph.0001600 (PMC10021735; doi:10.1371/journal.pgph.0001600)
Supplement: S6 Table — (XLSX) [file pgph.0001600.s007.xlsx]

## Sheet: S6_Table
								Euclidean
	Naval Residents Hospital to Ports (CF11)
	Districts	# Ports	# Residents	# Routes	# Routes Euclidean		Districts	Name	Distance (km)
	Buru	67	60	12	48		Buru	Location 1 - Location 46	0.0709416
	South Buru	65	30	30	0		Buru	Location 12 - Location 42	0.0681694
	West Ceram	150	94	60	34		Buru	Location 16 - Location 64	0.180683
	Central Maluku	218	83	79	4		Buru	Location 17 - Location 64	0.367507
	Ambon		0				Buru	Location 27 - Location 66	0.135289
	East Ceram	152	136	112	24		Buru	Location 28 - Location 38	0.113203
	Tual	26	64	60	4		Buru	Location 35 - Location 2	0.104017
	Southeast Maluku	136	80	80	0		Buru	Location 36 - Location 28	0.137059
	Aru Islands	123	140	110	30		Buru	Location 40 - Location 14	0.104878
	West Southeast Maluku	103	71	55	16		Buru	Location 46 - Location 21	0.149489
	Southwest Maluku	125	298	266	32		Buru	Location 47 - Location 23	0.104686
	TOTAL	1165	1056	864	192		Buru	Location 48 - Location 22	0.276087
							Buru	Location 2 - Location 44	0.226323
							Buru	Location 3 - Location 44	0.17073
							Buru	Location 4 - Location 65	21.4129
							Buru	Location 5 - Location 65	9.90982
							Buru	Location 6 - Location 65	10.7866
							Buru	Location 7 - Location 65	11.1589
							Buru	Location 8 - Location 65	10.2648
							Buru	Location 9 - Location 65	8.9936
							Buru	Location 10 - Location 65	12.2065
							Buru	Location 11 - Location 65	9.42285
							Buru	Location 13 - Location 65	9.61023
							Buru	Location 14 - Location 65	10.8226
							Buru	Location 15 - Location 65	8.06422
							Buru	Location 18 - Location 65	5.46073
							Buru	Location 19 - Location 65	0.97953
							Buru	Location 20 - Location 37	1.20901
							Buru	Location 21 - Location 54	1.41117
							Buru	Location 22 - Location 54	1.49902
							Buru	Location 23 - Location 37	1.47284
							Buru	Location 24 - Location 35	1.57542
							Buru	Location 25 - Location 52	1.11237
							Buru	Location 26 - Location 51	0.838894
							Buru	Location 29 - Location 51	1.41579
							Buru	Location 30 - Location 35	1.63557
							Buru	Location 31 - Location 66	0.795103
							Buru	Location 32 - Location 66	1.02943
							Buru	Location 33 - Location 34	0.842931
							Buru	Location 34 - Location 55	1.17903
							Buru	Location 37 - Location 20	5.19056
							Buru	Location 38 - Location 13	3.63705
							Buru	Location 39 - Location 26	0.170826
							Buru	Location 41 - Location 13	0.230265
							Buru	Location 42 - Location 15	1.12505
							Buru	Location 43 - Location 17	0.217229
							Buru	Location 44 - Location 58	0.784397
							Buru	Location 45 - Location 21	0.156032
							Buru	Location 49 - Location 5	0.347742
							Buru	Location 50 - Location 11	1.37821
							Buru	Location 51 - Location 14	0.465752
							Buru	Location 52 - Location 14	0.890181
							Buru	Location 53 - Location 15	0.816358
							Buru	Location 54 - Location 17	0.986596
							Buru	Location 55 - Location 17	1.47422
							Buru	Location 56 - Location 20	1.05522
							Buru	Location 57 - Location 56	0.0955925
							Buru	Location 58 - Location 33	0.251166
							Buru	Location 59 - Location 34	0.727579
							Buru	Location 60 - Location 34	1.51381
							South Buru	Location 1 - Location 65	0.0981873
							South Buru	Location 2 - Location 47	0.51648
							South Buru	Location 3 - Location 50	0.0713161
							South Buru	Location 4 - Location 53	0.323879
							South Buru	Location 5 - Location 59	0.550797
							South Buru	Location 6 - Location 19	0.142089
							South Buru	Location 7 - Location 20	0
							South Buru	Location 8 - Location 21	0.139521
							South Buru	Location 9 - Location 58	0.589089
							South Buru	Location 10 - Location 58	0.413368
							South Buru	Location 11 - Location 21	7.43559
							South Buru	Location 12 - Location 22	2.08687
							South Buru	Location 13 - Location 22	0.148764
							South Buru	Location 14 - Location 21	9.34465
							South Buru	Location 15 - Location 21	9.55902
							South Buru	Location 16 - Location 31	0.200107
							South Buru	Location 17 - Location 32	0.00480485
							South Buru	Location 18 - Location 33	0.0012971
							South Buru	Location 19 - Location 42	0.0264651
							South Buru	Location 20 - Location 43	0
							South Buru	Location 21 - Location 43	0
							South Buru	Location 22 - Location 34	0.0236149
							South Buru	Location 23 - Location 50	0.251152
							South Buru	Location 24 - Location 47	0.594919
							South Buru	Location 25 - Location 47	0.620361
							South Buru	Location 26 - Location 47	0.236653
							South Buru	Location 27 - Location 48	0
							South Buru	Location 28 - Location 48	0
							South Buru	Location 29 - Location 65	0.64831
							South Buru	Location 30 - Location 49	0
							West Ceram	Location 1 - Location 36	0
							West Ceram	Location 2 - Location 37	0.227524
							West Ceram	Location 3 - Location 110	0.185308
							West Ceram	Location 4 - Location 110	0.639392
							West Ceram	Location 5 - Location 38	0.13156
							West Ceram	Location 6 - Location 35	0.0185076
							West Ceram	Location 7 - Location 34	0
							West Ceram	Location 8 - Location 33	0
							West Ceram	Location 9 - Location 33	0.390381
							West Ceram	Location 10 - Location 109	0.621436
							West Ceram	Location 11 - Location 109	0.0656592
							West Ceram	Location 12 - Location 32	0.0132492
							West Ceram	Location 13 - Location 6	0.0629273
							West Ceram	Location 14 - Location 31	0.495948
							West Ceram	Location 15 - Location 4	0.0181189
							West Ceram	Location 16 - Location 7	0.338676
							West Ceram	Location 17 - Location 96	0.00277271
							West Ceram	Location 18 - Location 30	0.179454
							West Ceram	Location 19 - Location 9	0.976616
							West Ceram	Location 20 - Location 10	0
							West Ceram	Location 21 - Location 3	0.0613858
							West Ceram	Location 22 - Location 29	0
							West Ceram	Location 23 - Location 113	0.133344
							West Ceram	Location 25 - Location 2	0.00990346
							West Ceram	Location 26 - Location 29	0.133254
							West Ceram	Location 27 - Location 100	0.0460323
							West Ceram	Location 28 - Location 27	0.00102302
							West Ceram	Location 29 - Location 24	0.234765
							West Ceram	Location 31 - Location 24	0
							West Ceram	Location 32 - Location 12	0.138741
							West Ceram	Location 33 - Location 24	0
							West Ceram	Location 40 - Location 123	0.21175
							West Ceram	Location 41 - Location 23	0.161898
							West Ceram	Location 43 - Location 23	1.27769
							West Ceram	Location 45 - Location 21	0.313902
							West Ceram	Location 47 - Location 19	0.176028
							West Ceram	Location 52 - Location 91	0.176762
							West Ceram	Location 53 - Location 108	0
							West Ceram	Location 56 - Location 139	0.21094
							West Ceram	Location 66 - Location 12	0
							West Ceram	Location 67 - Location 12	0.101322
							West Ceram	Location 68 - Location 101	0
							West Ceram	Location 69 - Location 101	0
							West Ceram	Location 70 - Location 101	0
							West Ceram	Location 71 - Location 2	0.132507
							West Ceram	Location 72 - Location 3	0.18196
							West Ceram	Location 73 - Location 5	0.0150877
							West Ceram	Location 82 - Location 19	0.0113844
							West Ceram	Location 83 - Location 19	0
							West Ceram	Location 84 - Location 20	0
							West Ceram	Location 85 - Location 23	2.36957
							West Ceram	Location 86 - Location 28	0.945136
							West Ceram	Location 87 - Location 28	0.337592
							West Ceram	Location 88 - Location 31	0.340067
							West Ceram	Location 89 - Location 109	0.258351
							West Ceram	Location 90 - Location 33	0
							West Ceram	Location 91 - Location 110	0.209411
							West Ceram	Location 92 - Location 36	0.00912135
							West Ceram	Location 93 - Location 41	0.27148
							West Ceram	Location 94 - Location 123	0
							West Ceram	Location 24 - Location 10	1.95446
							West Ceram	Location 30 - Location 11	0.270716
							West Ceram	Location 34 - Location 15	0.0793961
							West Ceram	Location 35 - Location 14	0.125776
							West Ceram	Location 36 - Location 103	0.247461
							West Ceram	Location 37 - Location 102	0.394021
							West Ceram	Location 38 - Location 104	0.574064
							West Ceram	Location 39 - Location 13	0.184277
							West Ceram	Location 42 - Location 105	0.065297
							West Ceram	Location 44 - Location 105	1.65178
							West Ceram	Location 46 - Location 17	0.174159
							West Ceram	Location 48 - Location 121	1.98564
							West Ceram	Location 49 - Location 106	0.217592
							West Ceram	Location 50 - Location 107	0.185469
							West Ceram	Location 51 - Location 107	0.037744
							West Ceram	Location 54 - Location 121	4.26876
							West Ceram	Location 55 - Location 148	0.224385
							West Ceram	Location 57 - Location 94	0.142364
							West Ceram	Location 58 - Location 147	0.258139
							West Ceram	Location 59 - Location 95	0.0748726
							West Ceram	Location 60 - Location 95	2.77391
							West Ceram	Location 61 - Location 145	2.20133
							West Ceram	Location 62 - Location 145	0.0960755
							West Ceram	Location 63 - Location 92	0.0509545
							West Ceram	Location 64 - Location 146	0.227089
							West Ceram	Location 65 - Location 11	0.0789665
							West Ceram	Location 74 - Location 16	0.0779788
							West Ceram	Location 75 - Location 18	0.0518973
							West Ceram	Location 76 - Location 18	0.355774
							West Ceram	Location 77 - Location 18	1.24864
							West Ceram	Location 78 - Location 106	0.111787
							West Ceram	Location 79 - Location 105	0.26873
							West Ceram	Location 80 - Location 103	0.749086
							West Ceram	Location 81 - Location 15	0.708645
							Central Maluku	Location 1 - Location 2	0.0973811
							Central Maluku	Location 2 - Location 3	0.0837229
							Central Maluku	Location 3 - Location 4	0.0183053
							Central Maluku	Location 4 - Location 155	0.257454
							Central Maluku	Location 5 - Location 155	0.216912
							Central Maluku	Location 6 - Location 156	0.566614
							Central Maluku	Location 7 - Location 156	0.0881293
							Central Maluku	Location 8 - Location 133	0.0430394
							Central Maluku	Location 9 - Location 132	0.0173644
							Central Maluku	Location 10 - Location 132	0.396794
							Central Maluku	Location 11 - Location 134	0.0077327
							Central Maluku	Location 12 - Location 136	0.26326
							Central Maluku	Location 13 - Location 135	0.621369
							Central Maluku	Location 14 - Location 136	3.0392
							Central Maluku	Location 15 - Location 119	1.45815
							Central Maluku	Location 16 - Location 215	0
							Central Maluku	Location 17 - Location 118	0.326774
							Central Maluku	Location 18 - Location 120	0.27293
							Central Maluku	Location 19 - Location 120	0.93044
							Central Maluku	Location 20 - Location 121	0.186895
							Central Maluku	Location 21 - Location 116	0.982397
							Central Maluku	Location 22 - Location 113	0.316652
							Central Maluku	Location 23 - Location 115	0.268339
							Central Maluku	Location 24 - Location 214	3.27265
							Central Maluku	Location 25 - Location 114	0.237154
							Central Maluku	Location 26 - Location 214	0.583244
							Central Maluku	Location 27 - Location 66	0.104259
							Central Maluku	Location 28 - Location 183	0.111545
							Central Maluku	Location 29 - Location 145	0
							Central Maluku	Location 30 - Location 148	0.826203
							Central Maluku	Location 31 - Location 148	0.0993306
							Central Maluku	Location 32 - Location 186	0
							Central Maluku	Location 33 - Location 186	0
							Central Maluku	Location 34 - Location 186	0
							Central Maluku	Location 35 - Location 186	0
							Central Maluku	Location 36 - Location 202	0.389731
							Central Maluku	Location 37 - Location 202	0.533728
							Central Maluku	Location 38 - Location 202	0.171328
							Central Maluku	Location 39 - Location 143	0.0526869
							Central Maluku	Location 40 - Location 141	0.20105
							Central Maluku	Location 41 - Location 141	0.0349213
							Central Maluku	Location 42 - Location 140	0.184383
							Central Maluku	Location 43 - Location 142	0.403709
							Central Maluku	Location 44 - Location 142	0.247027
							Central Maluku	Location 45 - Location 142	0.0271098
							Central Maluku	Location 46 - Location 139	0.0359356
							Central Maluku	Location 47 - Location 187	0.291163
							Central Maluku	Location 48 - Location 187	0.0799444
							Central Maluku	Location 49 - Location 187	0.236973
							Central Maluku	Location 50 - Location 199	0.439521
							Central Maluku	Location 51 - Location 195	0.155397
							Central Maluku	Location 52 - Location 199	0
							Central Maluku	Location 53 - Location 200	0.876664
							Central Maluku	Location 54 - Location 200	0.489662
							Central Maluku	Location 55 - Location 197	0.22786
							Central Maluku	Location 56 - Location 196	0.832207
							Central Maluku	Location 57 - Location 200	0.0163543
							Central Maluku	Location 58 - Location 138	0.361845
							Central Maluku	Location 59 - Location 138	0.305856
							Central Maluku	Location 62 - Location 201	0.384711
							Central Maluku	Location 63 - Location 188	0.424164
							Central Maluku	Location 64 - Location 188	0.631783
							Central Maluku	Location 65 - Location 188	0.629323
							Central Maluku	Location 66 - Location 189	0.237956
							Central Maluku	Location 67 - Location 188	0.243585
							Central Maluku	Location 68 - Location 189	0.605425
							Central Maluku	Location 69 - Location 137	0
							Central Maluku	Location 70 - Location 137	0.193125
							Central Maluku	Location 71 - Location 137	0.110217
							Central Maluku	Location 72 - Location 1	0.0852045
							Central Maluku	Location 73 - Location 187	0.0954432
							Central Maluku	Location 74 - Location 189	0.0609399
							Central Maluku	Location 75 - Location 189	0.0104402
							Central Maluku	Location 76 - Location 189	0.158527
							Central Maluku	Location 77 - Location 189	0.158527
							Central Maluku	Location 79 - Location 144	0
							Central Maluku	Location 80 - Location 144	2.12895
							Central Maluku	Location 81 - Location 145	0
							Central Maluku	Location 82 - Location 146	0
							Central Maluku	Location 60 - Location 191	1.04697
							Central Maluku	Location 61 - Location 191	0.855259
							Central Maluku	Location 78 - Location 191	0.545564
							Central Maluku	Location 83 - Location 149	0.0862398
							East Ceram	Location 12 - Location 44	0.174458
							East Ceram	Location 13 - Location 43	0.371226
							East Ceram	Location 14 - Location 43	0.650527
							East Ceram	Location 15 - Location 42	0.189941
							East Ceram	Location 21 - Location 17	0.191712
							East Ceram	Location 25 - Location 85	0.823872
							East Ceram	Location 26 - Location 85	0.183398
							East Ceram	Location 27 - Location 84	0.0375215
							East Ceram	Location 28 - Location 84	0.443312
							East Ceram	Location 29 - Location 84	0.85458
							East Ceram	Location 30 - Location 83	0.271214
							East Ceram	Location 31 - Location 78	0.375204
							East Ceram	Location 32 - Location 82	0.154656
							East Ceram	Location 33 - Location 81	0.567773
							East Ceram	Location 34 - Location 81	0.483708
							East Ceram	Location 35 - Location 81	0.193725
							East Ceram	Location 36 - Location 80	0.915812
							East Ceram	Location 37 - Location 80	0.166717
							East Ceram	Location 38 - Location 80	0.767781
							East Ceram	Location 39 - Location 87	0.0390067
							East Ceram	Location 40 - Location 79	0.188145
							East Ceram	Location 41 - Location 142	0.128423
							East Ceram	Location 42 - Location 86	0.812823
							East Ceram	Location 43 - Location 86	0.224141
							East Ceram	Location 44 - Location 86	0.252172
							East Ceram	Location 45 - Location 86	0.533102
							East Ceram	Location 46 - Location 88	0.323686
							East Ceram	Location 47 - Location 88	0.511487
							East Ceram	Location 48 - Location 89	1.41455
							East Ceram	Location 49 - Location 89	1.02215
							East Ceram	Location 50 - Location 89	1.14053
							East Ceram	Location 51 - Location 89	0.396153
							East Ceram	Location 52 - Location 89	0.108772
							East Ceram	Location 53 - Location 146	0.423183
							East Ceram	Location 54 - Location 76	0.251429
							East Ceram	Location 55 - Location 146	0.773718
							East Ceram	Location 56 - Location 95	2.24299
							East Ceram	Location 57 - Location 95	1.63722
							East Ceram	Location 58 - Location 90	0.0369095
							East Ceram	Location 59 - Location 90	0.462358
							East Ceram	Location 60 - Location 95	1.32846
							East Ceram	Location 61 - Location 90	1.11698
							East Ceram	Location 62 - Location 90	1.53777
							East Ceram	Location 63 - Location 95	0.315164
							East Ceram	Location 64 - Location 140	0.209643
							East Ceram	Location 65 - Location 94	0.83753
							East Ceram	Location 66 - Location 77	0.190781
							East Ceram	Location 67 - Location 141	1.62958
							East Ceram	Location 68 - Location 144	0.352071
							East Ceram	Location 69 - Location 141	0.461215
							East Ceram	Location 70 - Location 141	0.00350426
							East Ceram	Location 71 - Location 141	0.291114
							East Ceram	Location 72 - Location 93	2.27371
							East Ceram	Location 73 - Location 91	0.519005
							East Ceram	Location 74 - Location 91	2.0239
							East Ceram	Location 75 - Location 92	1.77363
							East Ceram	Location 76 - Location 93	1.73998
							East Ceram	Location 77 - Location 139	0.0706739
							East Ceram	Location 78 - Location 106	0.704499
							East Ceram	Location 79 - Location 106	0.665881
							East Ceram	Location 80 - Location 106	0.7584
							East Ceram	Location 81 - Location 106	0.58614
							East Ceram	Location 82 - Location 106	0.208798
							East Ceram	Location 83 - Location 151	1.53401
							East Ceram	Location 84 - Location 150	5.53515
							East Ceram	Location 85 - Location 150	4.90976
							East Ceram	Location 86 - Location 151	0.750393
							East Ceram	Location 87 - Location 151	0.89986
							East Ceram	Location 88 - Location 151	0.87317
							East Ceram	Location 89 - Location 151	1.20039
							East Ceram	Location 90 - Location 150	0.39192
							East Ceram	Location 91 - Location 103	2.47047
							East Ceram	Location 92 - Location 103	2.1848
							East Ceram	Location 93 - Location 104	0.173315
							East Ceram	Location 94 - Location 104	0.0676538
							East Ceram	Location 95 - Location 104	0.771045
							East Ceram	Location 96 - Location 104	0.798015
							East Ceram	Location 97 - Location 104	0.637823
							East Ceram	Location 98 - Location 103	0.113396
							East Ceram	Location 99 - Location 149	0.873787
							East Ceram	Location 100 - Location 111	0.559458
							East Ceram	Location 101 - Location 102	0.101029
							East Ceram	Location 102 - Location 149	0.413977
							East Ceram	Location 103 - Location 101	0.0790126
							East Ceram	Location 104 - Location 101	0.0156176
							East Ceram	Location 105 - Location 101	0.087258
							East Ceram	Location 106 - Location 148	0
							East Ceram	Location 107 - Location 100	0.138372
							East Ceram	Location 108 - Location 148	0.169328
							East Ceram	Location 109 - Location 105	0.148139
							East Ceram	Location 110 - Location 105	0.123274
							East Ceram	Location 111 - Location 105	0.123274
							East Ceram	Location 112 - Location 98	0.306586
							East Ceram	Location 113 - Location 99	0.569668
							East Ceram	Location 114 - Location 99	0.0932142
							East Ceram	Location 115 - Location 98	0.124807
							East Ceram	Location 116 - Location 147	0.271208
							East Ceram	Location 117 - Location 147	0.296275
							East Ceram	Location 118 - Location 147	0.131105
							East Ceram	Location 119 - Location 147	0.40324
							East Ceram	Location 120 - Location 97	0.298813
							East Ceram	Location 121 - Location 97	0.125023
							East Ceram	Location 122 - Location 97	1.09528
							East Ceram	Location 123 - Location 97	1.10861
							East Ceram	Location 124 - Location 97	1.33656
							East Ceram	Location 125 - Location 97	1.54175
							East Ceram	Location 126 - Location 96	0.0702617
							East Ceram	Location 132 - Location 139	0.122336
							East Ceram	Location 133 - Location 140	0.145808
							East Ceram	Location 134 - Location 103	0.455355
							East Ceram	Location 135 - Location 150	3.8693
							East Ceram	Location 136 - Location 150	4.72129
							East Ceram	Location 1 - Location 136	0.782619
							East Ceram	Location 2 - Location 73	0.195724
							East Ceram	Location 3 - Location 135	0.132534
							East Ceram	Location 4 - Location 72	0.114431
							East Ceram	Location 5 - Location 138	0.857693
							East Ceram	Location 6 - Location 137	0.970683
							East Ceram	Location 7 - Location 133	0.18576
							East Ceram	Location 8 - Location 72	0.984531
							East Ceram	Location 9 - Location 138	0.108283
							East Ceram	Location 10 - Location 128	0.455673
							East Ceram	Location 11 - Location 114	0.393735
							East Ceram	Location 16 - Location 55	3.58218
							East Ceram	Location 17 - Location 56	3.35444
							East Ceram	Location 18 - Location 56	3.34153
							East Ceram	Location 19 - Location 57	6.4947
							East Ceram	Location 20 - Location 118	4.22341
							East Ceram	Location 22 - Location 66	12.3869
							East Ceram	Location 23 - Location 67	13.2413
							East Ceram	Location 24 - Location 70	6.46218
							East Ceram	Location 127 - Location 134	0.493264
							East Ceram	Location 128 - Location 132	0.157179
							East Ceram	Location 129 - Location 137	0.361691
							East Ceram	Location 130 - Location 74	0.0667458
							East Ceram	Location 131 - Location 75	0.099363
							Tual	Location 1 - Location 6	0.190861
							Tual	Location 2 - Location 6	0.139527
							Tual	Location 3 - Location 6	0.0695113
							Tual	Location 4 - Location 19	0.544931
							Tual	Location 5 - Location 19	0.245264
							Tual	Location 6 - Location 19	0.342853
							Tual	Location 7 - Location 18	0.209224
							Tual	Location 8 - Location 18	0.170505
							Tual	Location 9 - Location 5	0.139608
							Tual	Location 10 - Location 17	0.14455
							Tual	Location 11 - Location 3	0.0227648
							Tual	Location 12 - Location 3	0.546738
							Tual	Location 13 - Location 3	2.79002
							Tual	Location 14 - Location 3	3.00157
							Tual	Location 15 - Location 3	3.3
							Tual	Location 16 - Location 3	3.6164
							Tual	Location 17 - Location 4	2.97372
							Tual	Location 18 - Location 4	2.72105
							Tual	Location 19 - Location 4	2.60794
							Tual	Location 20 - Location 4	2.32459
							Tual	Location 21 - Location 4	2.23684
							Tual	Location 22 - Location 4	1.91647
							Tual	Location 23 - Location 4	1.521
							Tual	Location 24 - Location 4	1.38519
							Tual	Location 25 - Location 4	0.673347
							Tual	Location 26 - Location 4	0.111337
							Tual	Location 27 - Location 4	1.7505
							Tual	Location 28 - Location 2	2.84101
							Tual	Location 29 - Location 2	0.453706
							Tual	Location 30 - Location 2	0.416448
							Tual	Location 31 - Location 2	0.192726
							Tual	Location 32 - Location 2	2.27085
							Tual	Location 33 - Location 14	0.00530824
							Tual	Location 34 - Location 14	0.556312
							Tual	Location 35 - Location 1	0.351034
							Tual	Location 36 - Location 1	0.0907782
							Tual	Location 37 - Location 20	0.299579
							Tual	Location 38 - Location 20	0.238147
							Tual	Location 39 - Location 20	0.19799
							Tual	Location 40 - Location 20	0.126575
							Tual	Location 41 - Location 21	1.84718
							Tual	Location 42 - Location 21	0.887197
							Tual	Location 43 - Location 21	0.759079
							Tual	Location 44 - Location 21	0.642454
							Tual	Location 45 - Location 21	0.535197
							Tual	Location 46 - Location 21	0.457972
							Tual	Location 48 - Location 21	1.32977
							Tual	Location 49 - Location 8	0.198714
							Tual	Location 50 - Location 8	0.261313
							Tual	Location 51 - Location 7	0.189203
							Tual	Location 52 - Location 23	0.0631175
							Tual	Location 53 - Location 11	0.128589
							Tual	Location 54 - Location 9	0.414509
							Tual	Location 56 - Location 13	0.66159
							Tual	Location 57 - Location 24	0
							Tual	Location 58 - Location 4	0.345112
							Tual	Location 59 - Location 9	0.141107
							Tual	Location 60 - Location 8	0.196555
							Tual	Location 61 - Location 8	0.002124
							Tual	Location 62 - Location 18	0.147314
							Tual	Location 47 - Location 21	4.69363
							Tual	Location 55 - Location 25	2.14187
							Tual	Location 63 - Location 22	0.211274
							Tual	Location 64 - Location 26	0.186181
							Southeast Maluku	Location 1 - Location 35	0.109869
							Southeast Maluku	Location 2 - Location 129	0.19265
							Southeast Maluku	Location 3 - Location 129	0.386358
							Southeast Maluku	Location 4 - Location 129	1.39654
							Southeast Maluku	Location 5 - Location 128	2.45764
							Southeast Maluku	Location 6 - Location 128	0.0747437
							Southeast Maluku	Location 7 - Location 127	0.838067
							Southeast Maluku	Location 8 - Location 126	0.799395
							Southeast Maluku	Location 9 - Location 126	0.0607523
							Southeast Maluku	Location 10 - Location 50	0.119569
							Southeast Maluku	Location 11 - Location 50	0.251507
							Southeast Maluku	Location 12 - Location 51	0.0777961
							Southeast Maluku	Location 13 - Location 56	1.08993
							Southeast Maluku	Location 14 - Location 56	1.38336
							Southeast Maluku	Location 15 - Location 56	2.12837
							Southeast Maluku	Location 16 - Location 52	0.0620607
							Southeast Maluku	Location 17 - Location 124	0.174015
							Southeast Maluku	Location 18 - Location 55	1.12725
							Southeast Maluku	Location 19 - Location 55	0.552995
							Southeast Maluku	Location 20 - Location 55	0.116694
							Southeast Maluku	Location 21 - Location 53	0.0623111
							Southeast Maluku	Location 22 - Location 54	1.04561
							Southeast Maluku	Location 23 - Location 123	0.157487
							Southeast Maluku	Location 24 - Location 123	0.0638273
							Southeast Maluku	Location 25 - Location 113	0.821872
							Southeast Maluku	Location 26 - Location 113	0.642428
							Southeast Maluku	Location 27 - Location 113	0.713711
							Southeast Maluku	Location 28 - Location 113	0.152734
							Southeast Maluku	Location 29 - Location 1	0.100442
							Southeast Maluku	Location 30 - Location 36	0.0445043
							Southeast Maluku	Location 31 - Location 36	0.645555
							Southeast Maluku	Location 32 - Location 74	0.0182048
							Southeast Maluku	Location 33 - Location 74	0.692299
							Southeast Maluku	Location 34 - Location 130	1.68584
							Southeast Maluku	Location 35 - Location 130	0.105148
							Southeast Maluku	Location 36 - Location 130	0
							Southeast Maluku	Location 37 - Location 130	4.45137
							Southeast Maluku	Location 38 - Location 130	4.45137
							Southeast Maluku	Location 39 - Location 132	0
							Southeast Maluku	Location 40 - Location 73	0.167564
							Southeast Maluku	Location 41 - Location 133	0.105656
							Southeast Maluku	Location 42 - Location 134	0.0968188
							Southeast Maluku	Location 43 - Location 134	0.150345
							Southeast Maluku	Location 44 - Location 72	0.163408
							Southeast Maluku	Location 45 - Location 112	0.122151
							Southeast Maluku	Location 46 - Location 71	0.29601
							Southeast Maluku	Location 47 - Location 135	0
							Southeast Maluku	Location 48 - Location 70	1.24914
							Southeast Maluku	Location 49 - Location 70	1.10137
							Southeast Maluku	Location 50 - Location 110	0.107684
							Southeast Maluku	Location 51 - Location 111	0.506086
							Southeast Maluku	Location 52 - Location 111	0.551149
							Southeast Maluku	Location 53 - Location 135	0.0485441
							Southeast Maluku	Location 54 - Location 70	0.763345
							Southeast Maluku	Location 55 - Location 70	0.168162
							Southeast Maluku	Location 56 - Location 70	0.415732
							Southeast Maluku	Location 57 - Location 136	0.0579722
							Southeast Maluku	Location 58 - Location 136	3.386
							Southeast Maluku	Location 59 - Location 69	0.281457
							Southeast Maluku	Location 60 - Location 114	0.196035
							Southeast Maluku	Location 61 - Location 69	0.0456759
							Southeast Maluku	Location 62 - Location 69	0.317959
							Southeast Maluku	Location 63 - Location 68	0.406585
							Southeast Maluku	Location 64 - Location 68	0.115176
							Southeast Maluku	Location 65 - Location 37	0.107253
							Southeast Maluku	Location 66 - Location 83	0.0932602
							Southeast Maluku	Location 67 - Location 115	0.216074
							Southeast Maluku	Location 68 - Location 115	0.0272891
							Southeast Maluku	Location 69 - Location 98	0
							Southeast Maluku	Location 70 - Location 110	0
							Southeast Maluku	Location 71 - Location 54	0.0721464
							Southeast Maluku	Location 72 - Location 56	0.0983007
							Southeast Maluku	Location 73 - Location 56	0.313515
							Southeast Maluku	Location 74 - Location 125	0
							Southeast Maluku	Location 75 - Location 127	0.0206357
							Southeast Maluku	Location 76 - Location 128	1.60909
							Southeast Maluku	Location 77 - Location 134	0.150345
							Southeast Maluku	Location 78 - Location 136	1.7731
							Southeast Maluku	Location 79 - Location 136	3.19579
							Southeast Maluku	Location 80 - Location 69	0.289698
							Aru Islands	Location 4 - Location 50	0.417798
							Aru Islands	Location 5 - Location 118	1.08564
							Aru Islands	Location 6 - Location 27	0.0704168
							Aru Islands	Location 7 - Location 28	0.0610393
							Aru Islands	Location 9 - Location 13	0.291888
							Aru Islands	Location 10 - Location 46	0.0796826
							Aru Islands	Location 11 - Location 117	0.213658
							Aru Islands	Location 12 - Location 116	0.389975
							Aru Islands	Location 13 - Location 14	0
							Aru Islands	Location 14 - Location 30	0.0988757
							Aru Islands	Location 15 - Location 44	0
							Aru Islands	Location 16 - Location 43	0.0959863
							Aru Islands	Location 17 - Location 41	0.107988
							Aru Islands	Location 18 - Location 17	8.40149
							Aru Islands	Location 19 - Location 48	0.0597599
							Aru Islands	Location 20 - Location 31	0.158377
							Aru Islands	Location 21 - Location 16	0
							Aru Islands	Location 22 - Location 65	0.169406
							Aru Islands	Location 23 - Location 17	0
							Aru Islands	Location 24 - Location 17	2.87419
							Aru Islands	Location 25 - Location 47	0.26997
							Aru Islands	Location 26 - Location 47	0.190744
							Aru Islands	Location 27 - Location 40	0.22576
							Aru Islands	Location 28 - Location 67	0.188854
							Aru Islands	Location 30 - Location 66	0.135463
							Aru Islands	Location 31 - Location 38	0.151764
							Aru Islands	Location 32 - Location 9	0.172501
							Aru Islands	Location 33 - Location 33	0.0789112
							Aru Islands	Location 38 - Location 7	0.146526
							Aru Islands	Location 39 - Location 35	0.0990435
							Aru Islands	Location 41 - Location 71	0.289294
							Aru Islands	Location 42 - Location 62	0.28402
							Aru Islands	Location 43 - Location 63	0.111585
							Aru Islands	Location 44 - Location 24	0.0922672
							Aru Islands	Location 45 - Location 34	0.356316
							Aru Islands	Location 46 - Location 56	0
							Aru Islands	Location 48 - Location 55	0.246164
							Aru Islands	Location 49 - Location 24	0.386133
							Aru Islands	Location 52 - Location 72	0.170358
							Aru Islands	Location 53 - Location 54	1.24004
							Aru Islands	Location 54 - Location 54	2.5952
							Aru Islands	Location 55 - Location 59	0.425919
							Aru Islands	Location 56 - Location 92	0.170969
							Aru Islands	Location 57 - Location 94	0.141918
							Aru Islands	Location 58 - Location 95	0.285588
							Aru Islands	Location 59 - Location 96	0.0780049
							Aru Islands	Location 60 - Location 91	0.0985356
							Aru Islands	Location 61 - Location 99	0.0808498
							Aru Islands	Location 62 - Location 97	0.381299
							Aru Islands	Location 64 - Location 90	0.0377897
							Aru Islands	Location 65 - Location 100	0.0500528
							Aru Islands	Location 66 - Location 83	0.196399
							Aru Islands	Location 67 - Location 101	0.0116803
							Aru Islands	Location 68 - Location 73	0.262766
							Aru Islands	Location 69 - Location 102	0.102483
							Aru Islands	Location 70 - Location 85	0.364147
							Aru Islands	Location 71 - Location 18	0.0354203
							Aru Islands	Location 72 - Location 103	0.0969817
							Aru Islands	Location 73 - Location 81	0.241661
							Aru Islands	Location 74 - Location 80	0.435319
							Aru Islands	Location 75 - Location 104	0.311457
							Aru Islands	Location 76 - Location 104	0.258038
							Aru Islands	Location 77 - Location 104	27.5106
							Aru Islands	Location 79 - Location 105	0.0512209
							Aru Islands	Location 81 - Location 105	2.72197
							Aru Islands	Location 82 - Location 106	0.0848861
							Aru Islands	Location 83 - Location 107	0.516986
							Aru Islands	Location 85 - Location 79	0.20216
							Aru Islands	Location 86 - Location 78	0.0357605
							Aru Islands	Location 88 - Location 77	0.144966
							Aru Islands	Location 89 - Location 3	0.114521
							Aru Islands	Location 90 - Location 108	0.2199
							Aru Islands	Location 91 - Location 4	0.104934
							Aru Islands	Location 93 - Location 115	0.107383
							Aru Islands	Location 94 - Location 114	0.188452
							Aru Islands	Location 95 - Location 6	0.169791
							Aru Islands	Location 96 - Location 2	0.275019
							Aru Islands	Location 97 - Location 23	0.656711
							Aru Islands	Location 98 - Location 5	0.141288
							Aru Islands	Location 99 - Location 120	0.114411
							Aru Islands	Location 100 - Location 1	0.0522825
							Aru Islands	Location 101 - Location 110	0.135396
							Aru Islands	Location 102 - Location 122	0.118924
							Aru Islands	Location 103 - Location 111	0.0880883
							Aru Islands	Location 104 - Location 86	0.267677
							Aru Islands	Location 105 - Location 86	0.377159
							Aru Islands	Location 108 - Location 19	0.0887065
							Aru Islands	Location 112 - Location 118	0.599701
							Aru Islands	Location 113 - Location 10	0.179104
							Aru Islands	Location 117 - Location 54	7.97999
							Aru Islands	Location 118 - Location 54	8.57383
							Aru Islands	Location 119 - Location 85	0.256858
							Aru Islands	Location 120 - Location 18	0.0979353
							Aru Islands	Location 121 - Location 74	0.123697
							Aru Islands	Location 122 - Location 109	0.193055
							Aru Islands	Location 123 - Location 76	0.0840825
							Aru Islands	Location 126 - Location 113	0.311772
							Aru Islands	Location 127 - Location 37	0.14933
							Aru Islands	Location 128 - Location 37	0
							Aru Islands	Location 129 - Location 89	0.439614
							Aru Islands	Location 130 - Location 89	2.25255
							Aru Islands	Location 131 - Location 26	0.239401
							Aru Islands	Location 132 - Location 29	0.0359066
							Aru Islands	Location 133 - Location 14	0.0672732
							Aru Islands	Location 134 - Location 69	0.137717
							Aru Islands	Location 135 - Location 44	0
							Aru Islands	Location 136 - Location 84	0.191675
							Aru Islands	Location 137 - Location 119	0.0841158
							Aru Islands	Location 138 - Location 82	0.299515
							Aru Islands	Location 139 - Location 68	0.124794
							Aru Islands	Location 1 - Location 25	0.187642
							Aru Islands	Location 2 - Location 25	5.98798
							Aru Islands	Location 3 - Location 49	0.153797
							Aru Islands	Location 8 - Location 13	12.6303
							Aru Islands	Location 29 - Location 32	0.0631456
							Aru Islands	Location 34 - Location 70	5.93612
							Aru Islands	Location 35 - Location 64	6.34306
							Aru Islands	Location 36 - Location 64	0.285138
							Aru Islands	Location 37 - Location 62	7.16736
							Aru Islands	Location 40 - Location 70	8.51024
							Aru Islands	Location 47 - Location 72	12.062
							Aru Islands	Location 50 - Location 34	4.55513
							Aru Islands	Location 51 - Location 34	5.19532
							Aru Islands	Location 63 - Location 53	0.266619
							Aru Islands	Location 78 - Location 105	2.25944
							Aru Islands	Location 80 - Location 80	6.27812
							Aru Islands	Location 84 - Location 104	14.5956
							Aru Islands	Location 87 - Location 107	10.8741
							Aru Islands	Location 92 - Location 121	8.47292
							Aru Islands	Location 106 - Location 123	1.57812
							Aru Islands	Location 107 - Location 123	0.288174
							Aru Islands	Location 109 - Location 21	0.16336
							Aru Islands	Location 110 - Location 51	0.265486
							Aru Islands	Location 111 - Location 51	0.195819
							Aru Islands	Location 114 - Location 8	0.555451
							Aru Islands	Location 115 - Location 8	1.46553
							Aru Islands	Location 116 - Location 8	2.41
							Aru Islands	Location 124 - Location 107	14.6502
							Aru Islands	Location 125 - Location 107	18.9607
							Aru Islands	Location 140 - Location 80	6.36886
							West Southeast Maluku	Location 1 - Location 97	0
							West Southeast Maluku	Location 2 - Location 97	0.126842
							West Southeast Maluku	Location 3 - Location 96	0.0186291
							West Southeast Maluku	Location 4 - Location 53	0.00794226
							West Southeast Maluku	Location 5 - Location 58	0.132547
							West Southeast Maluku	Location 6 - Location 59	0.00802296
							West Southeast Maluku	Location 8 - Location 82	0.109756
							West Southeast Maluku	Location 9 - Location 80	0.0249671
							West Southeast Maluku	Location 10 - Location 23	0.0296504
							West Southeast Maluku	Location 11 - Location 23	1.30179
							West Southeast Maluku	Location 12 - Location 4	0.0519102
							West Southeast Maluku	Location 13 - Location 2	0.0945608
							West Southeast Maluku	Location 14 - Location 2	0.130343
							West Southeast Maluku	Location 18 - Location 19	0.081251
							West Southeast Maluku	Location 19 - Location 20	0.247461
							West Southeast Maluku	Location 20 - Location 20	0.459773
							West Southeast Maluku	Location 21 - Location 9	0.700956
							West Southeast Maluku	Location 22 - Location 10	0.857694
							West Southeast Maluku	Location 23 - Location 10	0.060039
							West Southeast Maluku	Location 24 - Location 12	0.553502
							West Southeast Maluku	Location 25 - Location 101	0.098047
							West Southeast Maluku	Location 26 - Location 9	0.314226
							West Southeast Maluku	Location 27 - Location 63	0.483221
							West Southeast Maluku	Location 28 - Location 62	0.178314
							West Southeast Maluku	Location 29 - Location 102	0.308585
							West Southeast Maluku	Location 30 - Location 77	0.0448358
							West Southeast Maluku	Location 31 - Location 48	0.0642855
							West Southeast Maluku	Location 32 - Location 73	1.37393
							West Southeast Maluku	Location 33 - Location 71	0
							West Southeast Maluku	Location 34 - Location 103	0.398453
							West Southeast Maluku	Location 35 - Location 65	0.172038
							West Southeast Maluku	Location 36 - Location 65	0.108904
							West Southeast Maluku	Location 37 - Location 64	0.01613
							West Southeast Maluku	Location 38 - Location 64	0.0479165
							West Southeast Maluku	Location 39 - Location 66	1.36652
							West Southeast Maluku	Location 40 - Location 49	0.179228
							West Southeast Maluku	Location 42 - Location 94	0.139584
							West Southeast Maluku	Location 43 - Location 9	0.234932
							West Southeast Maluku	Location 44 - Location 11	0.177019
							West Southeast Maluku	Location 45 - Location 18	0.0680784
							West Southeast Maluku	Location 46 - Location 76	1.67232
							West Southeast Maluku	Location 47 - Location 1	0.202138
							West Southeast Maluku	Location 48 - Location 78	0.0338022
							West Southeast Maluku	Location 49 - Location 3	0.150158
							West Southeast Maluku	Location 54 - Location 54	0.0420088
							West Southeast Maluku	Location 55 - Location 81	0
							West Southeast Maluku	Location 56 - Location 80	0.0834643
							West Southeast Maluku	Location 58 - Location 48	1.45905
							West Southeast Maluku	Location 60 - Location 94	1.19838
							West Southeast Maluku	Location 61 - Location 76	1.78277
							West Southeast Maluku	Location 62 - Location 77	0.785065
							West Southeast Maluku	Location 63 - Location 77	0.458414
							West Southeast Maluku	Location 69 - Location 72	0
							West Southeast Maluku	Location 70 - Location 103	1.28688
							West Southeast Maluku	Location 71 - Location 73	0
							West Southeast Maluku	Location 7 - Location 57	0.15732
							West Southeast Maluku	Location 15 - Location 93	0.347881
							West Southeast Maluku	Location 16 - Location 55	0.13678
							West Southeast Maluku	Location 17 - Location 56	0.169069
							West Southeast Maluku	Location 41 - Location 52	0.15518
							West Southeast Maluku	Location 50 - Location 5	0.0889402
							West Southeast Maluku	Location 51 - Location 7	0.0941815
							West Southeast Maluku	Location 52 - Location 6	0.0595587
							West Southeast Maluku	Location 53 - Location 79	0.160236
							West Southeast Maluku	Location 57 - Location 55	0.168029
							West Southeast Maluku	Location 59 - Location 50	5.67148
							West Southeast Maluku	Location 64 - Location 68	7.69335
							West Southeast Maluku	Location 65 - Location 67	0.055608
							West Southeast Maluku	Location 66 - Location 68	0.0679002
							West Southeast Maluku	Location 67 - Location 69	0.0474986
							West Southeast Maluku	Location 68 - Location 70	0.0641601
							Southwest Maluku	Location 2 - Location 36	0
							Southwest Maluku	Location 4 - Location 38	0
							Southwest Maluku	Location 5 - Location 36	0
							Southwest Maluku	Location 6 - Location 37	0.147781
							Southwest Maluku	Location 7 - Location 111	0.11247
							Southwest Maluku	Location 8 - Location 72	0.0124979
							Southwest Maluku	Location 9 - Location 73	0.331581
							Southwest Maluku	Location 10 - Location 71	0.325105
							Southwest Maluku	Location 13 - Location 67	0.143787
							Southwest Maluku	Location 17 - Location 70	0
							Southwest Maluku	Location 18 - Location 108	7.77366
							Southwest Maluku	Location 19 - Location 63	4.02746
							Southwest Maluku	Location 20 - Location 63	4.14059
							Southwest Maluku	Location 21 - Location 108	7.98743
							Southwest Maluku	Location 22 - Location 108	7.67484
							Southwest Maluku	Location 23 - Location 108	10.0087
							Southwest Maluku	Location 24 - Location 108	7.52702
							Southwest Maluku	Location 25 - Location 108	7.8682
							Southwest Maluku	Location 26 - Location 108	10.078
							Southwest Maluku	Location 27 - Location 108	8.42356
							Southwest Maluku	Location 28 - Location 108	10.1181
							Southwest Maluku	Location 29 - Location 108	9.54991
							Southwest Maluku	Location 30 - Location 108	9.6362
							Southwest Maluku	Location 31 - Location 108	9.76849
							Southwest Maluku	Location 32 - Location 108	8.35979
							Southwest Maluku	Location 33 - Location 108	7.42711
							Southwest Maluku	Location 34 - Location 108	7.60551
							Southwest Maluku	Location 35 - Location 108	8.42823
							Southwest Maluku	Location 36 - Location 108	8.17786
							Southwest Maluku	Location 37 - Location 108	6.64759
							Southwest Maluku	Location 38 - Location 108	9.13249
							Southwest Maluku	Location 39 - Location 108	7.94005
							Southwest Maluku	Location 40 - Location 108	8.71222
							Southwest Maluku	Location 41 - Location 108	8.16378
							Southwest Maluku	Location 42 - Location 108	7.577
							Southwest Maluku	Location 43 - Location 108	6.55699
							Southwest Maluku	Location 44 - Location 108	7.65889
							Southwest Maluku	Location 45 - Location 108	6.81912
							Southwest Maluku	Location 46 - Location 108	5.95293
							Southwest Maluku	Location 47 - Location 108	4.10903
							Southwest Maluku	Location 48 - Location 108	5.93841
							Southwest Maluku	Location 49 - Location 108	6.5898
							Southwest Maluku	Location 50 - Location 108	5.8759
							Southwest Maluku	Location 51 - Location 108	6.14418
							Southwest Maluku	Location 52 - Location 108	5.76641
							Southwest Maluku	Location 53 - Location 108	3.37387
							Southwest Maluku	Location 54 - Location 108	4.84835
							Southwest Maluku	Location 55 - Location 108	0.536588
							Southwest Maluku	Location 56 - Location 108	3.98181
							Southwest Maluku	Location 57 - Location 108	4.02548
							Southwest Maluku	Location 58 - Location 108	2.16407
							Southwest Maluku	Location 59 - Location 108	4.11198
							Southwest Maluku	Location 60 - Location 108	3.44635
							Southwest Maluku	Location 61 - Location 108	3.50808
							Southwest Maluku	Location 62 - Location 63	2.79959
							Southwest Maluku	Location 63 - Location 108	3.72877
							Southwest Maluku	Location 64 - Location 108	3.92105
							Southwest Maluku	Location 65 - Location 108	3.65234
							Southwest Maluku	Location 66 - Location 63	4.3969
							Southwest Maluku	Location 67 - Location 108	2.25624
							Southwest Maluku	Location 68 - Location 108	3.84089
							Southwest Maluku	Location 69 - Location 108	2.52371
							Southwest Maluku	Location 70 - Location 108	2.27223
							Southwest Maluku	Location 71 - Location 108	2.5871
							Southwest Maluku	Location 72 - Location 108	2.31777
							Southwest Maluku	Location 73 - Location 108	4.15288
							Southwest Maluku	Location 74 - Location 63	4.26719
							Southwest Maluku	Location 75 - Location 63	4.75438
							Southwest Maluku	Location 76 - Location 63	2.49535
							Southwest Maluku	Location 77 - Location 108	5.08527
							Southwest Maluku	Location 78 - Location 108	3.54048
							Southwest Maluku	Location 79 - Location 108	3.4864
							Southwest Maluku	Location 80 - Location 108	3.33671
							Southwest Maluku	Location 81 - Location 108	4.95891
							Southwest Maluku	Location 82 - Location 108	3.28969
							Southwest Maluku	Location 83 - Location 108	10.5552
							Southwest Maluku	Location 84 - Location 108	8.96237
							Southwest Maluku	Location 85 - Location 108	7.06141
							Southwest Maluku	Location 86 - Location 63	5.41025
							Southwest Maluku	Location 87 - Location 63	4.39599
							Southwest Maluku	Location 88 - Location 108	3.69375
							Southwest Maluku	Location 89 - Location 63	4.96858
							Southwest Maluku	Location 90 - Location 108	6.26218
							Southwest Maluku	Location 91 - Location 63	5.88593
							Southwest Maluku	Location 92 - Location 108	4.41368
							Southwest Maluku	Location 93 - Location 108	4.13157
							Southwest Maluku	Location 94 - Location 108	4.44768
							Southwest Maluku	Location 95 - Location 108	4.56089
							Southwest Maluku	Location 96 - Location 108	4.40026
							Southwest Maluku	Location 97 - Location 108	6.06225
							Southwest Maluku	Location 98 - Location 108	4.49459
							Southwest Maluku	Location 99 - Location 108	4.2299
							Southwest Maluku	Location 100 - Location 108	4.75701
							Southwest Maluku	Location 101 - Location 108	4.60621
							Southwest Maluku	Location 102 - Location 108	4.83315
							Southwest Maluku	Location 103 - Location 108	4.77973
							Southwest Maluku	Location 104 - Location 108	5.41758
							Southwest Maluku	Location 105 - Location 108	5.98306
							Southwest Maluku	Location 106 - Location 108	7.65412
							Southwest Maluku	Location 107 - Location 108	8.01572
							Southwest Maluku	Location 108 - Location 108	7.06064
							Southwest Maluku	Location 109 - Location 108	7.72516
							Southwest Maluku	Location 110 - Location 108	8.78562
							Southwest Maluku	Location 111 - Location 108	5.08188
							Southwest Maluku	Location 112 - Location 108	4.77577
							Southwest Maluku	Location 113 - Location 86	0.0187172
							Southwest Maluku	Location 115 - Location 83	0.0542681
							Southwest Maluku	Location 116 - Location 82	0.0401472
							Southwest Maluku	Location 117 - Location 81	0.685943
							Southwest Maluku	Location 118 - Location 81	3.27097
							Southwest Maluku	Location 119 - Location 83	0.122301
							Southwest Maluku	Location 120 - Location 112	1.02317
							Southwest Maluku	Location 121 - Location 108	5.80079
							Southwest Maluku	Location 122 - Location 108	3.29043
							Southwest Maluku	Location 123 - Location 108	4.2341
							Southwest Maluku	Location 124 - Location 108	3.84143
							Southwest Maluku	Location 125 - Location 108	4.18712
							Southwest Maluku	Location 126 - Location 108	3.82717
							Southwest Maluku	Location 127 - Location 108	4.19246
							Southwest Maluku	Location 128 - Location 108	4.06408
							Southwest Maluku	Location 129 - Location 108	4.46273
							Southwest Maluku	Location 130 - Location 108	5.73415
							Southwest Maluku	Location 131 - Location 108	5.59782
							Southwest Maluku	Location 132 - Location 108	7.36584
							Southwest Maluku	Location 133 - Location 108	7.25907
							Southwest Maluku	Location 134 - Location 108	8.00039
							Southwest Maluku	Location 135 - Location 108	6.68542
							Southwest Maluku	Location 136 - Location 75	0
							Southwest Maluku	Location 137 - Location 77	0.0061705
							Southwest Maluku	Location 138 - Location 76	0
							Southwest Maluku	Location 140 - Location 93	0.148021
							Southwest Maluku	Location 141 - Location 93	0.0864536
							Southwest Maluku	Location 142 - Location 92	0.127774
							Southwest Maluku	Location 143 - Location 91	0.356069
							Southwest Maluku	Location 144 - Location 93	0.677378
							Southwest Maluku	Location 145 - Location 90	0.00985279
							Southwest Maluku	Location 146 - Location 90	0.63463
							Southwest Maluku	Location 147 - Location 89	0.0313217
							Southwest Maluku	Location 148 - Location 88	0
							Southwest Maluku	Location 149 - Location 109	0.314039
							Southwest Maluku	Location 151 - Location 94	0
							Southwest Maluku	Location 152 - Location 62	7.30826
							Southwest Maluku	Location 153 - Location 57	1.80995
							Southwest Maluku	Location 154 - Location 58	0.789289
							Southwest Maluku	Location 155 - Location 107	2.5413
							Southwest Maluku	Location 156 - Location 107	0.321069
							Southwest Maluku	Location 157 - Location 59	0.00707463
							Southwest Maluku	Location 158 - Location 62	2.00384
							Southwest Maluku	Location 159 - Location 107	1.01186
							Southwest Maluku	Location 160 - Location 60	1.18876
							Southwest Maluku	Location 161 - Location 61	1.05213
							Southwest Maluku	Location 162 - Location 62	2.0848
							Southwest Maluku	Location 163 - Location 107	1.92939
							Southwest Maluku	Location 164 - Location 62	4.23895
							Southwest Maluku	Location 165 - Location 106	1.00672
							Southwest Maluku	Location 166 - Location 52	0.451829
							Southwest Maluku	Location 167 - Location 50	0.326278
							Southwest Maluku	Location 168 - Location 51	0.163199
							Southwest Maluku	Location 169 - Location 52	5.40191
							Southwest Maluku	Location 170 - Location 55	0.0602947
							Southwest Maluku	Location 171 - Location 54	0.576348
							Southwest Maluku	Location 172 - Location 44	0.157571
							Southwest Maluku	Location 173 - Location 47	0.231635
							Southwest Maluku	Location 174 - Location 43	0.58043
							Southwest Maluku	Location 175 - Location 43	0.657588
							Southwest Maluku	Location 176 - Location 105	0.348172
							Southwest Maluku	Location 177 - Location 42	0.284617
							Southwest Maluku	Location 179 - Location 48	0.137968
							Southwest Maluku	Location 180 - Location 55	6.83403
							Southwest Maluku	Location 181 - Location 55	6.27646
							Southwest Maluku	Location 182 - Location 56	0
							Southwest Maluku	Location 183 - Location 118	0.463909
							Southwest Maluku	Location 185 - Location 39	4.45638
							Southwest Maluku	Location 186 - Location 39	0.0374605
							Southwest Maluku	Location 187 - Location 39	1.98652
							Southwest Maluku	Location 188 - Location 104	0
							Southwest Maluku	Location 189 - Location 104	0.730405
							Southwest Maluku	Location 191 - Location 39	6.05653
							Southwest Maluku	Location 197 - Location 98	0.191827
							Southwest Maluku	Location 198 - Location 97	0
							Southwest Maluku	Location 202 - Location 99	0
							Southwest Maluku	Location 203 - Location 99	0.491638
							Southwest Maluku	Location 204 - Location 39	7.10961
							Southwest Maluku	Location 205 - Location 39	7.10961
							Southwest Maluku	Location 206 - Location 39	6.05653
							Southwest Maluku	Location 207 - Location 10	0.0741178
							Southwest Maluku	Location 208 - Location 11	0.405318
							Southwest Maluku	Location 209 - Location 11	0.0765943
							Southwest Maluku	Location 210 - Location 11	0.560398
							Southwest Maluku	Location 211 - Location 11	0.573908
							Southwest Maluku	Location 212 - Location 11	0.306765
							Southwest Maluku	Location 213 - Location 11	0.256799
							Southwest Maluku	Location 214 - Location 100	0.0340735
							Southwest Maluku	Location 215 - Location 6	0.0081844
							Southwest Maluku	Location 216 - Location 26	0.199267
							Southwest Maluku	Location 217 - Location 25	0.0593648
							Southwest Maluku	Location 218 - Location 4	1.56544
							Southwest Maluku	Location 219 - Location 5	0.00350716
							Southwest Maluku	Location 220 - Location 1	0.00846266
							Southwest Maluku	Location 221 - Location 2	0.0249837
							Southwest Maluku	Location 222 - Location 3	0.0191626
							Southwest Maluku	Location 223 - Location 9	0.000374804
							Southwest Maluku	Location 224 - Location 4	0.137586
							Southwest Maluku	Location 225 - Location 4	0.153547
							Southwest Maluku	Location 226 - Location 4	0.00940418
							Southwest Maluku	Location 227 - Location 8	0.00716402
							Southwest Maluku	Location 228 - Location 114	0.0387575
							Southwest Maluku	Location 229 - Location 100	0.255942
							Southwest Maluku	Location 230 - Location 4	1.6736
							Southwest Maluku	Location 231 - Location 28	0.00319448
							Southwest Maluku	Location 232 - Location 102	0.679035
							Southwest Maluku	Location 233 - Location 28	0.774055
							Southwest Maluku	Location 234 - Location 102	0.631501
							Southwest Maluku	Location 235 - Location 102	0.620422
							Southwest Maluku	Location 238 - Location 12	0.317196
							Southwest Maluku	Location 239 - Location 30	0.0657712
							Southwest Maluku	Location 240 - Location 31	0.125467
							Southwest Maluku	Location 241 - Location 32	0.730754
							Southwest Maluku	Location 242 - Location 32	0.0927258
							Southwest Maluku	Location 243 - Location 30	4.71347
							Southwest Maluku	Location 244 - Location 29	4.22914
							Southwest Maluku	Location 245 - Location 33	0.00332308
							Southwest Maluku	Location 246 - Location 102	2.57435
							Southwest Maluku	Location 247 - Location 29	1.12823
							Southwest Maluku	Location 248 - Location 19	0.0988437
							Southwest Maluku	Location 249 - Location 18	0.0452827
							Southwest Maluku	Location 250 - Location 17	0.0229674
							Southwest Maluku	Location 251 - Location 24	0.0189409
							Southwest Maluku	Location 252 - Location 23	0.0539568
							Southwest Maluku	Location 253 - Location 22	0.0543174
							Southwest Maluku	Location 254 - Location 21	0.0275592
							Southwest Maluku	Location 255 - Location 20	0.0254078
							Southwest Maluku	Location 256 - Location 115	0.428527
							Southwest Maluku	Location 257 - Location 18	0.170142
							Southwest Maluku	Location 258 - Location 34	0.00124832
							Southwest Maluku	Location 259 - Location 35	0.249517
							Southwest Maluku	Location 260 - Location 35	0.372111
							Southwest Maluku	Location 261 - Location 7	0
							Southwest Maluku	Location 262 - Location 7	0
							Southwest Maluku	Location 263 - Location 102	0.683062
							Southwest Maluku	Location 265 - Location 16	0
							Southwest Maluku	Location 266 - Location 27	0.0540715
							Southwest Maluku	Location 267 - Location 27	0.0330195
							Southwest Maluku	Location 268 - Location 29	2.08718
							Southwest Maluku	Location 269 - Location 32	0.845075
							Southwest Maluku	Location 272 - Location 118	0.0619527
							Southwest Maluku	Location 273 - Location 44	0.00464036
							Southwest Maluku	Location 274 - Location 45	0.370552
							Southwest Maluku	Location 275 - Location 46	0.0577789
							Southwest Maluku	Location 276 - Location 119	0
							Southwest Maluku	Location 277 - Location 46	5.40171
							Southwest Maluku	Location 278 - Location 49	0.057298
							Southwest Maluku	Location 280 - Location 62	0
							Southwest Maluku	Location 281 - Location 107	0.633674
							Southwest Maluku	Location 282 - Location 61	0.154794
							Southwest Maluku	Location 283 - Location 108	6.39199
							Southwest Maluku	Location 284 - Location 108	7.51058
							Southwest Maluku	Location 287 - Location 82	13.3382
							Southwest Maluku	Location 288 - Location 112	0.925564
							Southwest Maluku	Location 289 - Location 112	0.288598
							Southwest Maluku	Location 290 - Location 122	0.00347167
							Southwest Maluku	Location 294 - Location 72	1.05026
							Southwest Maluku	Location 295 - Location 72	2.48856
							Southwest Maluku	Location 296 - Location 74	0.155386
							Southwest Maluku	Location 297 - Location 97	0.0935582
							Southwest Maluku	Location 298 - Location 97	0
							Southwest Maluku	Location 1 - Location 113	4.86868
							Southwest Maluku	Location 3 - Location 113	5.05592
							Southwest Maluku	Location 11 - Location 66	0.149297
							Southwest Maluku	Location 12 - Location 121	0.13186
							Southwest Maluku	Location 14 - Location 87	0.0608524
							Southwest Maluku	Location 15 - Location 124	0.245644
							Southwest Maluku	Location 16 - Location 69	0.162256
							Southwest Maluku	Location 114 - Location 85	0.146414
							Southwest Maluku	Location 139 - Location 80	0.0757227
							Southwest Maluku	Location 150 - Location 88	10.3444
							Southwest Maluku	Location 178 - Location 48	5.96089
							Southwest Maluku	Location 184 - Location 40	0.990781
							Southwest Maluku	Location 190 - Location 41	2.17792
							Southwest Maluku	Location 192 - Location 89	15.1029
							Southwest Maluku	Location 193 - Location 89	14.1227
							Southwest Maluku	Location 194 - Location 89	13.8575
							Southwest Maluku	Location 195 - Location 89	15.9469
							Southwest Maluku	Location 196 - Location 89	14.5083
							Southwest Maluku	Location 199 - Location 96	0.108107
							Southwest Maluku	Location 200 - Location 95	0.19012
							Southwest Maluku	Location 201 - Location 96	0.903508
							Southwest Maluku	Location 236 - Location 13	0.146378
							Southwest Maluku	Location 237 - Location 14	0.085371
							Southwest Maluku	Location 264 - Location 15	0.139392
							Southwest Maluku	Location 270 - Location 40	0.289977
							Southwest Maluku	Location 271 - Location 41	0.203402
							Southwest Maluku	Location 279 - Location 106	3.58445
							Southwest Maluku	Location 285 - Location 78	0.284191
							Southwest Maluku	Location 286 - Location 79	0.165063
							Southwest Maluku	Location 291 - Location 84	0.163258
							Southwest Maluku	Location 292 - Location 68	0.105679
							Southwest Maluku	Location 293 - Location 124	0.244224
