# Supplementary material for: Spatial evaluation of healthcare accessibility across archipelagic communities of Maluku Province, Indonesia
Source: PLOS Glob Public Health. 2023 Mar 9;3(3):e0001600. doi: 10.1371/journal.pgph.0001600 (PMC10021735; doi:10.1371/journal.pgph.0001600)
Supplement: S7 Table — (XLSX) [file pgph.0001600.s008.xlsx]

## Sheet: S7_Table
					Docks Nearest to Hospital - Hospital (CF9)
	Districts	Name	Distance (km)		Districts	# Hospitals	# DNH	# Routes	# Routes not found
	Buru	Location 1 - Location 1	0.564296		Buru	1	1	1	0
	South Buru	Location 1 - Location 1	1.81531		South Buru	1	1	1	0
	West Ceram	Location 1 - Location 1	2.22068		West Ceram	1	1	1	0
	Central Maluku	Location 1 - Location 4	0.206729		Central Maluku	4	4	4	0
	Central Maluku	Location 2 - Location 3	2.67264		Ambon
	Central Maluku	Location 3 - Location 1	1.68706		East Ceram	1	1	1	0
	Central Maluku	Location 4 - Location 2	2.6007		Tual	1	1	0	1
	East Ceram	Location 1 - Location 1	2.61255		Southeast Maluku	3	3	3	0
	Tual	Location 1 - Location 1	3.71876		Aru Islands	1	1	1	0
	Southeast Maluku	Location 1 - Location 2	0.926701		West Southeast Maluku	3	3	3	0
	Southeast Maluku	Location 2 - Location 3	0.7216		Southwest Maluku	1	1	1	0
	Southeast Maluku	Location 3 - Location 1	0.310709		TOTAL	17	17	16	1
	Aru Islands	Location 1 - Location 1	5.98072
	West Southeast Maluku	Location 1 - Location 1	0.552516
	West Southeast Maluku	Location 2 - Location 1	0.801417
	West Southeast Maluku	Location 3 - Location 3	0.794825
	Southwest Maluku	Location 1 - Location 1	0.65549
