# Supplementary material for: Spatial evaluation of healthcare accessibility across archipelagic communities of Maluku Province, Indonesia
Source: PLOS Glob Public Health. 2023 Mar 9;3(3):e0001600. doi: 10.1371/journal.pgph.0001600 (PMC10021735; doi:10.1371/journal.pgph.0001600)
Supplement: S8 Table — (XLSX) [file pgph.0001600.s009.xlsx]

## Sheet: S8_Table
No.	District	Kode Pusat	Kode Unit	Puskesmas	Status	#Physicians	Sufficiency	#Nurses	Sufficiency	#Midwives	Sufficiency		No	District	Hospital	Type	Class	#Physicians	Dokter Gigi	Dokter Spesialis Penyakit Dalam	Dokter Spesialis Obgyn	Dokter Spesialis Anak	Dokter Spesialis Bedah	Dokter Spesialis Radiologi	Dokter Spesialis Anestesi	Dokter Spesialis Patologi Klinik	Dokter Spesialis Patologi Anatomi	Dokter Spesialis Rehabilitasi Medik	Dokter Spesialis Lain	#Specialists	Dokter Gigi Spesialis	#Nurses	#Midwives
1	MALUKU TENGGARA BARAT	1080010	P8101053101	WATURU	Rawat Inap	3	Lebih	8	Cukup	3	Kurang		1	MALUKU TENGGARA BARAT	RS Umum Karel Sadsuitubun	RS Umum	Kelas C	7	0	1	2	1	2	1	1	0	0	0	1	9	1	83	19
2	MALUKU TENGGARA BARAT	1080007	P8101050101	LARAT	Rawat Inap	0	Kurang	7	Cukup	4	Kurang		2	MALUKU TENGGARA	RS Hati Kudus Langgur	RS Umum	Kelas D	0	0	0	0	0	0	0	0	0	0	0	0	0	0	15	1
3	MALUKU TENGGARA BARAT	1080004	P8101043101	ADAUT	Rawat Inap	2	Cukup	12	Cukup	3	Kurang		3	MALUKU TENGGARA	RS St. Yusuph Elat	RS Umum	Kelas D	1	0	0	0	0	0	0	0	0	0	0	0	0	0	0	0
4	MALUKU TENGGARA BARAT	1080001	P8101040101	SAUMLAKI	Rawat Inap	7	Lebih	38	Cukup	9	Lebih		4	MALUKU TENGGARA BARAT	RS Fatima Saumlaki	RS Umum	Kelas D	0	0	0	0	0	0	0	0	0	0	0	0	0	0	5	1
5	MALUKU TENGGARA BARAT	1080012	P8101054201	ALUSI KELAAN	Non Rawat Inap	3	Lebih	13	Cukup	2	Kurang		5	MALUKU TENGGARA BARAT	RS Bergerak Kab. Maluku Tenggara Barat	RS Umum	Kelas D	1	0	0	0	0	0	0	0	0	0	0	0	0	0	11	2
6	MALUKU TENGGARA BARAT	1080008	P8101051101	ROMEAN	Rawat Inap	1	Kurang	10	Cukup	4	Kurang		6	MALUKU TENGGARA BARAT	RS Umum Daerah Dr. P. P. Magretti Saumlaki	RS Umum	Kelas D	7	1	1	0	0	0	1	0	0	0	0	0	2	0	66	6
7	MALUKU TENGGARA BARAT	1080005	P8101043102	NAMTABUNG	Rawat Inap	1	Kurang	8	Cukup	2	Kurang		7	MALUKU TENGGARA BARAT	RS Umum Daerah dr. D. Anatototi	RS Umum	Kelas D	1	0	0	0	0	0	0	0	0	0	0	0	0	0	8	0
8	MALUKU TENGGARA BARAT	1080002	P8101041101	LORULUN	Rawat Inap	2	Cukup	21	Cukup	4	Kurang		8	MALUKU TENGAH	RS Umum Daerah Banda	RS Umum	Kelas D	1	0	0	0	0	0	0	0	0	0	0	0	0	0	10	5
9	MALUKU TENGGARA BARAT	1080013	P8101055201	ADODO MOLU	Non Rawat Inap	3	Lebih	6	Cukup	0	Kurang		9	MALUKU TENGAH	RS Umum Saparua	RS Umum	Kelas D	20	0	0	1	0	0	0	0	0	0	0	0	1	0	43	12
10	MALUKU TENGGARA BARAT	1080009	P8101052101	WUNLAH	Rawat Inap	2	Cukup	9	Cukup	0	Kurang		10	BURU	RS Umum Namlea	RS Umum	Kelas D	7	1	0	1	0	0	0	1	1	0	0	1	4	0	195	48
11	MALUKU TENGGARA BARAT	1080006	P8101043203	LINGGAT	Non Rawat Inap	2	Lebih	5	Cukup	2	Kurang		11	MALUKU TENGAH	RS Umum Masohi	RS Umum	Kelas C	8	2	1	1	1	1	0	1	0	1	0	4	10	0	93	27
12	MALUKU TENGGARA BARAT	1080003	P8101042101	SEIRA	Rawat Inap	1	Kurang	16	Cukup	2	Kurang		12	MALUKU TENGAH	RS Umum Daerah dr. Ishak Umarella	RS Umum	Kelas C	11	1	0	1	1	1	1	0	0	0	0	2	6	0	89	31
13	MALUKU TENGGARA	1080334	1080334	FER	Non Rawat Inap	0	Kurang	0	Kurang	0	Kurang		13	KEPULAUAN ARU	RS Umum Daerah Cendrawasih Dobo	RS Umum	Kelas D	7	0	1	1	0	0	0	0	0	0	0	0	2	0	67	6
14	MALUKU TENGGARA	1080027	P8102022101	WEDUAR	Rawat Inap	0	Kurang	6	Kurang	1	Kurang		14	SERAM BAGIAN BARAT	RS Umum Piru	RS Umum	Kelas C	2	1	1	1	1	1	0	1	0	0	0	2	7	0	97	24
15	MALUKU TENGGARA	1080024	P8102020204	MATAHOLLAT	Non Rawat Inap	1	Cukup	5	Cukup	3	Kurang		15	SERAM BAGIAN TIMUR	RS Umum Daerah Kab. Seram Bagian Timur	RS Umum	Kelas C	4	0	1	1	1	1	1	1	1	0	0	0	7	0	187	50
16	MALUKU TENGGARA	1080021	P8102020101	ELAT	Rawat Inap	0	Kurang	18	Lebih	12	Lebih		16	MALUKU BARAT DAYA	RS Umum Daerah Tiakur	RS Umum	Kelas D	4	0	0	1	0	0	0	0	0	0	0	0	1	0	24	5
17	MALUKU TENGGARA	1080018	P8102012101	OHOIRA	Rawat Inap	2	Cukup	20	Lebih	8	Lebih		17	BURU SELATAN	RS Umum Daerah Namrole	RS Umum	Kelas D	5	0	0	0	0	0	0	0	0	0	0	0	0	0	76	50
18	MALUKU TENGGARA	1080015	P8102010202	KOLSER	Non Rawat Inap	4	Lebih	18	Lebih	11	Lebih		18	KOTA AMBON	RS Umum Dr. M. Haulussy Ambon	RS Umum	Kelas B	12	2	2	1	2	0	1	2	8	1	1	8	26	1	281	65
19	MALUKU TENGGARA	1080028	P8102022202	LARAT KEI	Non Rawat Inap	1	Cukup	15	Lebih	5	Lebih		19	KOTA AMBON	RS Tk. II Prof. dr. J. A. Latumeten	RS Umum	Kelas B	5	3	1	0	0	2	0	1	0	0	0	2	6	1	124	26
20	MALUKU TENGGARA	1080332	1080332	OHOIEL	Non Rawat Inap	0	Kurang	0	Kurang	0	Kurang		20	KOTA AMBON	RS AL Ambon	RS Umum	Kelas D	1	0	0	0	0	1	0	0	0	0	0	1	2	0	25	6
21	MALUKU TENGGARA	1080025	P8102021201	BANDA ELY	Non Rawat Inap	1	Cukup	19	Lebih	7	Lebih		21	KOTA AMBON	RS Lanu Patimura	RS Umum		1	0	0	0	0	0	0	0	0	0	0	0	0	0	0	0
22	MALUKU TENGGARA	1080022	P8102020102	WATSIN	Rawat Inap	0	Kurang	16	Lebih	5	Kurang		22	KOTA AMBON	RSKD Provinsi Maluku	RS Jiwa	Kelas B	4	1	0	0	0	0	0	0	0	0	0	2	2	0	73	5
23	MALUKU TENGGARA	1080019	P8102013101	RUMAT	Rawat Inap	0	Kurang	18	Lebih	7	Cukup		23	KOTA AMBON	RS Hative	RS Umum	Kelas D	6	1	1	1	0	1	1	0	0	0	0	2	6	0	34	4
24	MALUKU TENGGARA	1080016	P8102010203	IBRA	Non Rawat Inap	0	Kurang	18	Lebih	5	Lebih		24	KOTA AMBON	RS GPM Ambon	RS Umum	Kelas C	2	0	2	2	1	0	1	2	0	0	0	6	14	1	8	8
25	MALUKU TENGGARA	1080333	1080333	HOOR	Non Rawat Inap	0	Kurang	0	Kurang	0	Kurang		25	KOTA AMBON	RS Umum Bakti Rahayu	RS Umum	Kelas D	9	0	1	1	0	3	0	0	0	0	0	0	5	0	45	10
26	MALUKU TENGGARA	1080026	P8102021202	HOLLAT	Non Rawat Inap	1	Cukup	10	Lebih	4	Cukup		26	KOTA AMBON	RS Al Fatah	RS Umum	Kelas C	0	1	0	1	0	0	0	0	0	0	0	0	1	0	41	17
27	MALUKU TENGGARA	1080023	P8102020203	MUN	Non Rawat Inap	0	Kurang	12	Lebih	1	Kurang		27	KOTA AMBON	RS Bhayangkara Ambon	RS Umum		3	0	0	0	0	0	0	0	0	0	0	0	0	0	48	10
28	MALUKU TENGGARA	1080020	P8102013202	DANAR	Non Rawat Inap	1	Cukup	15	Lebih	9	Lebih		28	KOTA TUAL	RS Umum Daerah Maren Kota Tual	RS Umum	Kelas D	7	1	0	0	0	0	1	0	0	0	0	0	1	0	57	20
29	MALUKU TENGGARA	1080017	P8102010204	OHOIJANG WATDEK	Non Rawat Inap	2	Lebih	26	Lebih	9	Lebih		Total					136												112	4	1805	458
30	MALUKU TENGGARA	1080014	P8102010101	DEBUT	Rawat Inap	1	Kurang	22	Lebih	8	Lebih
31	MALUKU TENGAH	1080043	P8103080203	JASIRAH TENGGARA	Non Rawat Inap	0	Kurang	6	Lebih	6	Lebih
32	MALUKU TENGAH	1080059	P8103140204	MOROKAY	Non Rawat Inap	1	Cukup	6	Lebih	2	Kurang
33	MALUKU TENGAH	1080040	P8103060202	RUMDAY	Non Rawat Inap	1	Cukup	5	Kurang	7	Lebih
34	MALUKU TENGAH	1080056	P8103140101	WAHAI	Rawat Inap	2	Cukup	11	Lebih	18	Lebih
35	MALUKU TENGAH	1080037	P8103051202	MASOHI	Non Rawat Inap	1	Cukup	14	Lebih	16	Lebih
36	MALUKU TENGAH	1080053	P8103110103	HILA	Rawat Inap	0	Kurang	16	Lebih	15	Lebih
37	MALUKU TENGAH	1080034	P8103050101	AMAHAI	Rawat Inap	0	Kurang	19	Lebih	10	Lebih
38	MALUKU TENGAH	1080050	P8103100103	SULI	Rawat Inap	0	Kurang	13	Lebih	25	Lebih
39	MALUKU TENGAH	1080031	P8103040101	TEHORU	Rawat Inap	0	Kurang	14	Lebih	9	Lebih
40	MALUKU TENGAH	1080047	P8103090101	PELAUW	Rawat Inap	0	Kurang	17	Lebih	6	Kurang
41	MALUKU TENGAH	1080044	P8103080204	HATAMANO	Non Rawat Inap	0	Kurang	6	Lebih	9	Lebih
42	MALUKU TENGAH	1080060	P8103141201	SALEMAN	Non Rawat Inap	0	Kurang	7	Lebih	2	Kurang
43	MALUKU TENGAH	1080041	P8103080201	SAPARUA	Non Rawat Inap	1	Cukup	6	Lebih	5	Lebih
44	MALUKU TENGAH	1080057	P8103140102	PASAHARI A	Rawat Inap	0	Kurang	9	Lebih	8	Lebih
45	MALUKU TENGAH	1080038	P8103052201	SAHULAUW	Non Rawat Inap	0	Kurang	12	Lebih	14	Lebih
46	MALUKU TENGAH	1080054	P8103110202	NEGERI LIMA	Non Rawat Inap	0	Kurang	9	Lebih	12	Lebih
47	MALUKU TENGAH	1080035	P8103050202	TAMILOUW	Non Rawat Inap	0	Kurang	9	Lebih	6	Lebih
48	MALUKU TENGAH	1080051	P8103100201	TULEHU	Non Rawat Inap	1	Cukup	16	Lebih	17	Lebih
49	MALUKU TENGAH	1080032	P8103040202	TEHUA	Non Rawat Inap	1	Cukup	4	Kurang	3	Kurang
50	MALUKU TENGAH	1080048	P8103090102	HARUKU SAMET	Rawat Inap	2	Cukup	4	Kurang	6	Kurang
51	MALUKU TENGAH	1080029	P8103010202	WAER	Non Rawat Inap	1	Cukup	6	Lebih	4	Cukup
52	MALUKU TENGAH	1080045	P8103080205	BOOI PAPERU	Non Rawat Inap	0	Kurang	5	Cukup	2	Kurang
53	MALUKU TENGAH	1080061	P8103141202	PASANEA	Non Rawat Inap	0	Kurang	12	Lebih	5	Lebih
54	MALUKU TENGAH	1080042	P8103080202	PORTO HARIA	Non Rawat Inap	1	Cukup	2	Kurang	9	Lebih
55	MALUKU TENGAH	1080058	P8103140203	PASAHARI B	Non Rawat Inap	0	Kurang	7	Lebih	5	Lebih
56	MALUKU TENGAH	1080039	P8103060101	LAYENI	Rawat Inap	0	Kurang	11	Lebih	11	Lebih
57	MALUKU TENGAH	1080055	P8103111101	ALLANG	Rawat Inap	0	Kurang	13	Lebih	26	Lebih
58	MALUKU TENGAH	1080036	P8103051201	LETWARU	Non Rawat Inap	0	Kurang	35	Lebih	21	Lebih
59	MALUKU TENGAH	1080052	P8103110101	HITU	Rawat Inap	0	Kurang	19	Lebih	18	Lebih
60	MALUKU TENGAH	1080033	P8103041101	LAIMU	Rawat Inap	0	Kurang	4	Kurang	2	Kurang
61	MALUKU TENGAH	1080049	P8103100102	WAAI	Rawat Inap	0	Kurang	27	Lebih	29	Lebih
62	MALUKU TENGAH	1080030	P8103010203	WALANG	Non Rawat Inap	0	Kurang	4	Kurang	1	Kurang
63	MALUKU TENGAH	1080046	P8103081101	AMETH	Rawat Inap	0	Kurang	9	Lebih	3	Kurang
64	BURU	1080329	P8104140201	KAYELI	Non Rawat Inap	0	Kurang	0	Kurang	0	Kurang
65	BURU	1080069	P8104030101	AIR BUAYA	Rawat Inap	0	Kurang	12	Lebih	2	Kurang
66	BURU	1080066	P8104021202	WAELO	Non Rawat Inap	1	Cukup	13	Lebih	11	Lebih
67	BURU	1080063	P8104020202	NAMLEA	Non Rawat Inap	2	Lebih	24	Lebih	11	Lebih
68	BURU	1080070	P8104030202	WAMLANA	Non Rawat Inap	0	Kurang	13	Lebih	8	Lebih
69	BURU	1080067	P8104022201	WAPLAU	Non Rawat Inap	0	Kurang	7	Lebih	9	Lebih
70	BURU	1080064	P8104020203	SAWA	Non Rawat Inap	0	Kurang	4	Kurang	4	Cukup
71	BURU	1080068	P8104023101	ILATH	Rawat Inap	0	Kurang	4	Kurang	4	Kurang
72	BURU	1080065	P8104021201	SAVANA JAYA	Non Rawat Inap	0	Kurang	18	Lebih	8	Lebih
73	BURU	1080062	P8104020101	MAKO	Rawat Inap	0	Kurang	8	Lebih	7	Cukup
74	KEPULAUAN ARU	1080091	P8105030102	MARLASI	Rawat Inap	0	Kurang	11	Lebih	2	Kurang
75	KEPULAUAN ARU	1080075	P8105010205	NGAIBOR	Non Rawat Inap	0	Kurang	4	Kurang	1	Kurang
76	KEPULAUAN ARU	1080088	P8105020209	WAKUA	Non Rawat Inap	0	Kurang	4	Kurang	3	Kurang
77	KEPULAUAN ARU	1080072	P8105010103	KALAR-KALAR	Rawat Inap	0	Kurang	8	Cukup	3	Kurang
78	KEPULAUAN ARU	1080085	P8105020206	LONGGAR APARA	Non Rawat Inap	1	Cukup	7	Lebih	1	Kurang
79	KEPULAUAN ARU	1080082	P8105020203	KOIJABI	Non Rawat Inap	0	Kurang	11	Lebih	2	Kurang
80	KEPULAUAN ARU	1080079	P8105010209	REBY	Non Rawat Inap	0	Kurang	3	Kurang	0	Kurang
81	KEPULAUAN ARU	1080338	1080338	GOMARMETI	Non Rawat Inap	0	Kurang	0	Kurang	0	Kurang
82	KEPULAUAN ARU	1080092	P8105030203	KABALSIANG BENJURING	Non Rawat Inap	0	Kurang	6	Lebih	3	Kurang
83	KEPULAUAN ARU	1080335	1080335	LUTUR	Non Rawat Inap	0	Kurang	0	Kurang	0	Kurang
84	KEPULAUAN ARU	1080076	P8105010206	BATU GOYANG	Non Rawat Inap	0	Kurang	7	Lebih	1	Kurang
85	KEPULAUAN ARU	1080089	P8105022201	JAMBU AIR	Non Rawat Inap	0	Kurang	3	Kurang	0	Kurang
86	KEPULAUAN ARU	1080073	P8105010202	TABARFANE	Non Rawat Inap	0	Kurang	8	Lebih	2	Kurang
87	KEPULAUAN ARU	1080086	P8105020207	KOBADANGAR	Non Rawat Inap	0	Kurang	6	Lebih	1	Kurang
88	KEPULAUAN ARU	1080083	P8105020204	KARAWAY	Non Rawat Inap	0	Kurang	4	Kurang	2	Kurang
89	KEPULAUAN ARU	1080080	P8105020101	BENJINA	Rawat Inap	0	Kurang	18	Lebih	5	Kurang
90	KEPULAUAN ARU	1080077	P8105010207	MEROR	Non Rawat Inap	0	Kurang	7	Lebih	3	Kurang
91	KEPULAUAN ARU	1080093	P8105030204	JERWATU	Non Rawat Inap	0	Kurang	7	Lebih	2	Kurang
92	KEPULAUAN ARU	1080336	1080336	SIWALIMA	Non Rawat Inap	0	Kurang	0	Kurang	0	Kurang
93	KEPULAUAN ARU	1080090	P8105030101	DOBO	Rawat Inap	1	Kurang	20	Lebih	12	Lebih
94	KEPULAUAN ARU	1080074	P8105010204	DOKA BARAT	Non Rawat Inap	0	Kurang	4	Kurang	1	Kurang
95	KEPULAUAN ARU	1080087	P8105020208	PANAMBULAI	Non Rawat Inap	0	Kurang	4	Kurang	2	Kurang
96	KEPULAUAN ARU	1080071	P8105010101	JEROL	Rawat Inap	0	Kurang	7	Kurang	1	Kurang
97	KEPULAUAN ARU	1080084	P8105020205	LORANG	Non Rawat Inap	0	Kurang	7	Lebih	0	Kurang
98	KEPULAUAN ARU	1080081	P8105020102	MESIANG	Rawat Inap	0	Kurang	5	Kurang	3	Kurang
99	KEPULAUAN ARU	1080078	P8105010208	POPJETUR	Non Rawat Inap	0	Kurang	6	Lebih	1	Kurang
100	KEPULAUAN ARU	1080094	P8105030205	SAMANG	Non Rawat Inap	0	Kurang	8	Lebih	1	Kurang
101	KEPULAUAN ARU	1080337	1080337	PATIDJALABIL	Non Rawat Inap	1	Cukup	15	Lebih	1	Kurang
102	SERAM BAGIAN BARAT	1080107	P8106030205	KAIRATU BARAT	Non Rawat Inap	1	Cukup	30	Lebih	16	Lebih
103	SERAM BAGIAN BARAT	1080104	P8106030103	TOMALEHU	Rawat Inap	0	Kurang	23	Lebih	11	Lebih
104	SERAM BAGIAN BARAT	1080101	P8106020203	LUHU	Non Rawat Inap	1	Cukup	5	Cukup	4	Cukup
105	SERAM BAGIAN BARAT	1080098	P8106010202	BUANO SELATAN	Non Rawat Inap	0	Kurang	3	Kurang	4	Cukup
106	SERAM BAGIAN BARAT	1080095	P8106010101	TAHALUPU	Rawat Inap	2	Cukup	5	Kurang	3	Kurang
107	SERAM BAGIAN BARAT	1080111	P8106040202	UWEM PANTE	Non Rawat Inap	0	Kurang	11	Lebih	5	Lebih
108	SERAM BAGIAN BARAT	1080108	P8106032201	INAMOSOL	Non Rawat Inap	0	Kurang	6	Lebih	6	Lebih
109	SERAM BAGIAN BARAT	1080105	P8106030202	WAIMITAL	Non Rawat Inap	1	Cukup	21	Lebih	13	Lebih
110	SERAM BAGIAN BARAT	1080102	P8106020204	TANAH GOYANG	Non Rawat Inap	0	Kurang	10	Lebih	10	Lebih
111	SERAM BAGIAN BARAT	1080099	P8106020102	IHA	Rawat Inap	0	Kurang	8	Cukup	2	Kurang
112	SERAM BAGIAN BARAT	1080096	P8106010103	TALAGA KAMBELO	Rawat Inap	0	Kurang	13	Lebih	7	Cukup
113	SERAM BAGIAN BARAT	1080109	P8106034201	ELPAPUTIH	Non Rawat Inap	0	Kurang	6	Lebih	7	Lebih
114	SERAM BAGIAN BARAT	1080106	P8106030204	TOMALEHU TIMUR	Non Rawat Inap	0	Kurang	5	Cukup	4	Cukup
115	SERAM BAGIAN BARAT	1080103	P8106030101	KAIRATU	Rawat Inap	2	Cukup	41	Lebih	22	Lebih
116	SERAM BAGIAN BARAT	1080100	P8106020201	PIRU	Non Rawat Inap	0	Kurang	30	Lebih	31	Lebih
117	SERAM BAGIAN BARAT	1080097	P8106010104	WAESALA	Rawat Inap	0	Kurang	8	Cukup	6	Kurang
118	SERAM BAGIAN BARAT	1080110	P8106040101	TANIWEL	Rawat Inap	0	Kurang	27	Lebih	18	Kurang
119	SERAM BAGIAN TIMUR	1080123	P8107022202	AFANG	Non Rawat Inap	1	Cukup	3	Kurang	2	Kurang
120	SERAM BAGIAN TIMUR	1080120	P8107020103	KILGA	Rawat Inap	0	Kurang	8	Cukup	5	Kurang
121	SERAM BAGIAN TIMUR	1080117	P8107011102	TAMHER TIMUR	Rawat Inap	1	Kurang	15	Lebih	8	Lebih
122	SERAM BAGIAN TIMUR	1080114	P8107010202	MIRAN	Non Rawat Inap	0	Kurang	7	Lebih	4	Cukup
123	SERAM BAGIAN TIMUR	1080130	P8107042201	WARU	Non Rawat Inap	1	Cukup	11	Lebih	3	Kurang
124	SERAM BAGIAN TIMUR	1080127	P8107031202	POLIN	Non Rawat Inap	1	Cukup	10	Lebih	2	Kurang
125	SERAM BAGIAN TIMUR	1080124	P8107030101	WERINAMA	Rawat Inap	0	Kurang	13	Lebih	5	Kurang
126	SERAM BAGIAN TIMUR	1080121	P8107021201	AIR KASAR	Non Rawat Inap	1	Cukup	14	Lebih	10	Lebih
127	SERAM BAGIAN TIMUR	1080118	P8107012201	TEOR	Non Rawat Inap	2	Lebih	10	Lebih	3	Kurang
128	SERAM BAGIAN TIMUR	1080115	P8107014201	PULAU PANJANG	Non Rawat Inap	0	Kurang	3	Kurang	1	Kurang
129	SERAM BAGIAN TIMUR	1080112	P8107010101	AMARSEKARU	Rawat Inap	0	Kurang	5	Kurang	3	Kurang
130	SERAM BAGIAN TIMUR	1080128	P8107040101	BULA	Rawat Inap	2	Cukup	31	Lebih	11	Lebih
131	SERAM BAGIAN TIMUR	1080125	P8107030202	BATUASA	Non Rawat Inap	2	Lebih	4	Kurang	3	Kurang
132	SERAM BAGIAN TIMUR	1080122	P8107022201	KILMURI	Non Rawat Inap	0	Kurang	3	Kurang	2	Kurang
133	SERAM BAGIAN TIMUR	1080119	P8107020101	GESER	Rawat Inap	1	Kurang	17	Lebih	7	Cukup
134	SERAM BAGIAN TIMUR	1080116	P8107010205	DAI	Non Rawat Inap	0	Kurang	9	Lebih	3	Kurang
135	SERAM BAGIAN TIMUR	1080113	P8107010103	KATALOKA	Rawat Inap	0	Kurang	23	Lebih	11	Lebih
136	SERAM BAGIAN TIMUR	1080129	P8107040102	UPT TRANS R BANGGOI	Rawat Inap	1	Kurang	23	Lebih	9	Lebih
137	SERAM BAGIAN TIMUR	1080126	P8107031201	ATIAHU	Non Rawat Inap	0	Kurang	8	Lebih	7	Lebih
138	MALUKU BARAT DAYA	1080139	P8108030101	SERWARU	Rawat Inap	1	Kurang	22	Lebih	8	Lebih
139	MALUKU BARAT DAYA	1080136	P8108020101	WONRELI	Rawat Inap	1	Kurang	26	Lebih	13	Lebih
140	MALUKU BARAT DAYA	1080133	P8108010203	WEET	Non Rawat Inap	1	Cukup	7	Lebih	2	Kurang
141	MALUKU BARAT DAYA	1080149	P8108081201	LATALOLA BESAR	Non Rawat Inap	0	Kurang	5	Cukup	0	Kurang
142	MALUKU BARAT DAYA	1080146	P8108071201	RUMAHLEWANG BESAR	Non Rawat Inap	0	Kurang	16	Lebih	3	Kurang
143	MALUKU BARAT DAYA	1080143	P8108060201	LELANG	Non Rawat Inap	0	Kurang	7	Lebih	2	Kurang
144	MALUKU BARAT DAYA	1080140	P8108041201	WERWARU	Non Rawat Inap	1	Cukup	11	Lebih	4	Cukup
145	MALUKU BARAT DAYA	1080137	P8108021201	LEBELAU	Non Rawat Inap	1	Cukup	9	Lebih	2	Kurang
146	MALUKU BARAT DAYA	1080134	P8108012201	LURANG	Non Rawat Inap	0	Kurang	3	Kurang	2	Kurang
147	MALUKU BARAT DAYA	1080150	P8108082201	WATUWEI	Non Rawat Inap	0	Kurang	4	Kurang	2	Kurang
148	MALUKU BARAT DAYA	1080131	P8108010201	USTUTUN	Non Rawat Inap	0	Kurang	3	Kurang	2	Kurang
149	MALUKU BARAT DAYA	1080147	P8108080101	LET WURUNG	Rawat Inap	2	Cukup	16	Lebih	4	Cukup
150	MALUKU BARAT DAYA	1080339	1080339	TIAKUR	Non Rawat Inap	0	Kurang	0	Kurang	0	Kurang
151	MALUKU BARAT DAYA	1080144	P8108060202	MAHALETA	Non Rawat Inap	0	Kurang	5	Cukup	1	Kurang
152	MALUKU BARAT DAYA	1080141	P8108042201	SERA	Non Rawat Inap	0	Kurang	6	Lebih	3	Kurang
153	MALUKU BARAT DAYA	1080138	P8108022201	JERUSU	Non Rawat Inap	0	Kurang	13	Lebih	4	Cukup
154	MALUKU BARAT DAYA	1080135	P8108013201	ARWALA	Non Rawat Inap	0	Kurang	2	Kurang	1	Kurang
155	MALUKU BARAT DAYA	1080132	P8108010202	ILWAKI	Non Rawat Inap	0	Kurang	5	Kurang	2	Kurang
156	MALUKU BARAT DAYA	1080148	P8108080202	MARSELA	Non Rawat Inap	0	Kurang	7	Kurang	4	Cukup
157	MALUKU BARAT DAYA	1080145	P8108070101	TEPA	Rawat Inap	2	Lebih	45	Lebih	10	Lebih
158	MALUKU BARAT DAYA	1080142	P8108050201	WULUR	Non Rawat Inap	0	Kurang	6	Lebih	6	Lebih
159	BURU SELATAN	1080155	P8109020203	EWIRI	Non Rawat Inap	0	Kurang	6	Lebih	0	Kurang
160	BURU SELATAN	1080152	P8109010202	WAIPANDAN	Non Rawat Inap	0	Kurang	2	Kurang	0	Kurang
161	BURU SELATAN	1080162	P8109050202	WAILUA	Non Rawat Inap	0	Kurang	1	Kurang	0	Kurang
162	BURU SELATAN	1080159	P8109040101	WAMSISI	Rawat Inap	0	Kurang	11	Lebih	8	Lebih
163	BURU SELATAN	1080156	P8109020204	WAIMULANG	Non Rawat Inap	0	Kurang	5	Cukup	1	Kurang
164	BURU SELATAN	1080153	P8109020101	LEKSULA	Rawat Inap	0	Kurang	15	Lebih	6	Kurang
165	BURU SELATAN	1080160	P8109040202	WAITAWA	Non Rawat Inap	0	Kurang	2	Kurang	1	Kurang
166	BURU SELATAN	1080157	P8109030101	NAMROLE	Rawat Inap	0	Kurang	41	Lebih	11	Lebih
167	BURU SELATAN	1080154	P8109020202	WAIKATIN	Non Rawat Inap	0	Kurang	2	Kurang	0	Kurang
168	BURU SELATAN	1080151	P8109010101	BILORO	Rawat Inap	0	Kurang	5	Kurang	0	Kurang
169	BURU SELATAN	1080161	P8109050201	ULIMA	Non Rawat Inap	0	Kurang	3	Kurang	2	Kurang
170	BURU SELATAN	1080158	P8109030202	OKI BARU	Non Rawat Inap	0	Kurang	10	Lebih	4	Cukup
171	KOTA AMBON	1080171	P8171020203	KAYU PUTIH	Non Rawat Inap	1	Cukup	8	Lebih	3	Kurang
172	KOTA AMBON	1080168	P8171010206	URIMESING	Non Rawat Inap	1	Cukup	11	Lebih	2	Kurang
173	KOTA AMBON	1080184	P8171021202	KILANG	Non Rawat Inap	1	Cukup	6	Lebih	5	Lebih
174	KOTA AMBON	1080165	P8171010203	AIR SALOBAR	Non Rawat Inap	2	Lebih	10	Lebih	4	Cukup
175	KOTA AMBON	1080181	P8171030203	HALONG	Non Rawat Inap	0	Kurang	7	Lebih	4	Cukup
176	KOTA AMBON	1080178	P8171031202	POKA	Non Rawat Inap	2	Lebih	14	Lebih	5	Lebih
177	KOTA AMBON	1080175	P8171020207	WAIHOKA	Non Rawat Inap	2	Lebih	8	Lebih	4	Cukup
178	KOTA AMBON	1080172	P8171020204	KARANG PANJANG	Non Rawat Inap	1	Cukup	8	Lebih	5	Lebih
179	KOTA AMBON	1080169	P8171020201	RIJALI	Non Rawat Inap	0	Kurang	13	Lebih	5	Lebih
180	KOTA AMBON	1080166	P8171010204	BENTENG	Non Rawat Inap	1	Cukup	7	Lebih	4	Cukup
181	KOTA AMBON	1080182	P8171030204	PASSO	Non Rawat Inap	1	Cukup	9	Lebih	5	Lebih
182	KOTA AMBON	1080163	P8171010201	LATUHALAT	Non Rawat Inap	1	Cukup	7	Lebih	5	Lebih
183	KOTA AMBON	1080179	P8171030201	NANIA	Non Rawat Inap	1	Cukup	7	Lebih	5	Lebih
184	KOTA AMBON	1080176	P8171020208	AIR BESAR	Non Rawat Inap	1	Cukup	12	Lebih	6	Lebih
185	KOTA AMBON	1080173	P8171020205	HATIVE KECIL	Non Rawat Inap	0	Kurang	9	Lebih	4	Cukup
186	KOTA AMBON	1080170	P8171020202	CH.M.TIAHAHU	Non Rawat Inap	1	Cukup	14	Lebih	4	Cukup
187	KOTA AMBON	1080167	P8171010205	AMAHUSU	Non Rawat Inap	0	Kurang	11	Lebih	5	Lebih
188	KOTA AMBON	1080183	P8171021101	HUTUMURI	Rawat Inap	1	Kurang	14	Lebih	6	Kurang
189	KOTA AMBON	1080164	P8171010202	WAIHAONG	Non Rawat Inap	1	Cukup	13	Lebih	5	Lebih
190	KOTA AMBON	1080180	P8171030202	LATERI	Non Rawat Inap	1	Cukup	9	Lebih	6	Lebih
191	KOTA AMBON	1080177	P8171031201	TAWIRI	Non Rawat Inap	0	Kurang	11	Lebih	6	Lebih
192	KOTA AMBON	1080174	P8171020206	BELAKANG SOYA	Non Rawat Inap	1	Cukup	12	Lebih	4	Cukup
193	KOTA TUAL	1080187	P8172010203	KAIMEAR	Non Rawat Inap	0	Kurang	5	Cukup	1	Kurang
194	KOTA TUAL	1080197	P8172040201	TUAL	Non Rawat Inap	1	Cukup	30	Lebih	10	Lebih
195	KOTA TUAL	1080194	P8172030204	DULLAH LAUT	Non Rawat Inap	2	Lebih	7	Lebih	4	Cukup
196	KOTA TUAL	1080191	P8172020203	TAYANDO OHOIEL	Non Rawat Inap	1	Cukup	6	Lebih	4	Cukup
197	KOTA TUAL	1080188	P8172011201	WARKAR	Non Rawat Inap	1	Cukup	10	Lebih	6	Lebih
198	KOTA TUAL	1080185	P8172010101	TUBYALKUR	Rawat Inap	1	Kurang	8	Lebih	5	Kurang
199	KOTA TUAL	1080198	P8172040202	UN	Non Rawat Inap	2	Lebih	19	Lebih	10	Lebih
200	KOTA TUAL	1080195	P8172030205	TAMEDAN	Non Rawat Inap	1	Cukup	17	Lebih	6	Lebih
201	KOTA TUAL	1080192	P8172030202	OHOITAHIT	Non Rawat Inap	1	Cukup	26	Lebih	7	Lebih
202	KOTA TUAL	1080189	P8172020101	TAYANDO	Rawat Inap	1	Kurang	7	Kurang	6	Kurang
203	KOTA TUAL	1080186	P8172010202	MANGUR	Non Rawat Inap	0	Kurang	4	Kurang	2	Kurang
204	KOTA TUAL	1080199	P8172040203	TAAR	Non Rawat Inap	1	Cukup	21	Lebih	7	Lebih
205	KOTA TUAL	1080196	P8172030206	NGADI	Non Rawat Inap	1	Cukup	12	Lebih	5	Lebih
206	KOTA TUAL	1080193	P8172030203	FIDITAN	Non Rawat Inap	1	Cukup	16	Lebih	8	Lebih
207	KOTA TUAL	1080190	P8172020202	TAM NGURHIR	Non Rawat Inap	0	Kurang	4	Kurang	4	Cukup
Total						122		2243		1142
				Kategori Kecukupan		#Puskesmas (dokter)		#Puskesmas (perawat)		#Puskesmas (bidan)
				Kurang		134		48		100
				Cukup		57		23		26
				Lebih		15		135		80
