# Supplementary material for: Spatial evaluation of healthcare accessibility across archipelagic communities of Maluku Province, Indonesia
Source: PLOS Glob Public Health. 2023 Mar 9;3(3):e0001600. doi: 10.1371/journal.pgph.0001600 (PMC10021735; doi:10.1371/journal.pgph.0001600)
Supplement: S9 Table — (XLSX) [file pgph.0001600.s010.xlsx]

## Sheet: S9_Table
Districts	# Physicians	# Nurses	# Midwives	Population	Physician: Population	Nurse: Population	Midwife: Population
West Southeast Maluku	54	253	67	123572	2288.37	488.427	1844.36
Southeast Maluku	15	489	163	121511	8100.73	248.489	745.466
Central Maluku	70	795	504	425631	6080.44	535.385	844.506
Buru	15	498	290	135238	9015.87	271.562	466.338
Aru Islands	12	392	99	102237	8519.75	260.809	1032.7
West Ceram	16	616	298	209856	13116	340.675	704.215
East Ceram	24	643	234	137972	5748.83	214.575	589.624
Southwest Maluku	14	326	141	81928	5852	251.313	581.05
South Buru	5	290	161	75410	15082	260.034	468.385
Ambon	132	1134	286	347288	2630.97	306.25	1214.29
Tual	22	182	100	88280	4012.73	485.055	882.8
	379	5618	2343	1848923	4878.42	329.107	789.126
					Standard = 2500	Standard = 855	Standard = 1000
Hospital
Districts	Physician	Nurse	Midwife	Specialist
Ambon	43	679	151	62
Aru Islands	7	67	6	2
Buru	7	195	48	4
Central Maluku	40	235	75	17
East Ceram	4	187	50	7
South Buru	5	76	50	0
Southeast Maluku	8	98	20	9
Southwest Maluku	4	24	5	1
Tual	7	57	20	1
West Ceram	2	97	24	7
West Southeast Maluku	9	90	9	2
Puskesmas
	Physician	Nurse	Midwife
Ambon	20	220	102
Aru Islands	3	190	53
Buru	3	103	64
Central Maluku	12	357	332
East Ceram	13	217	99
South Buru	0	103	33
Southeast Maluku	14	238	95
Southwest Maluku	9	218	75
Tual	14	192	85
West Ceram	7	252	169
West Southeast Maluku	27	153	35
Hospital+Puskesmas
	Physician	Nurse	Midwife
Ambon	125	899	253
Aru Islands	12	257	59
Buru	14	298	112
Central Maluku	69	592	407
East Ceram	24	404	149
South Buru	5	179	83
Southeast Maluku	31	336	115
Southwest Maluku	14	242	80
Tual	22	249	105
West Ceram	16	349	193
West Southeast Maluku	38	243	44
	370	4048	1600
