# Supplementary material for: Spatial evaluation of healthcare accessibility across archipelagic communities of Maluku Province, Indonesia
Source: PLOS Glob Public Health. 2023 Mar 9;3(3):e0001600. doi: 10.1371/journal.pgph.0001600 (PMC10021735; doi:10.1371/journal.pgph.0001600)
Supplement: S10 Table — (XLSX) [file pgph.0001600.s011.xlsx]

## Sheet: S10_Table
Owner	Paved	Gravel	Dirt	Total
Kabupaten	3006.84	1512.02	2532.49	7581.13
Provinsi	651.73	123.38	305.19	1080.3
Nasional	1683.45	0	88.22	1771.67
Total	5342.02	1635.4	2925.9	10433.1
Owner	Good	Fair	Damaged	Severely Damaged	Total
Kabupaten	2443.43	1489.39	1330.21	2318.1	7581.13
Provinsi	444.67	66.84	176.29	392.5	1080.3
Nasional	944.55	662.66	72.9	91.56	1771.67
Total	3832.65	2218.89	1579.4	2802.16	10433.1
